# Supplementary material for: Complex analysis of the personalized pharmacotherapy in the management of COVID-19 patients and suggestions for applications of predictive, preventive, and personalized medicine attitude
Source: EPMA J. 2021 Jul 16;12(3):307–24. doi: 10.1007/s13167-021-00247-0 (PMC8283099; doi:10.1007/s13167-021-00247-0)
Supplement: Supplementary file 3 — (XLSX 17 kb) [file 13167_2021_247_MOESM3_ESM.xlsx]

## Sheet: Sheet1
Table S1: Clinical trials for drugs in COVID-19 treatment.
Drug	Drug category	Countrya	Ethnicityb	Sample Szie	Clinical outcome	DOI
Enoxaparin	Anti-septic shock agents	Brazil	AMR	671	Benefited	doi: 10.1016/j.thromres.2020.09.026
Enoxaparin	Anti-septic shock agents	USA	Mixed ethnicity	3625	Benefited	doi: 10.1055/s-0040-1720978
Enoxaparin	Anti-septic shock agents	Italy	NFE	1403	Benifited	doi: 10.1016/j.eclinm.2020.100562
Enoxaparin	Anti-septic shock agents	Italy	NFE	258	Benifited	doi: 10.1042/BSR20203455
Enoxaparin	Anti-septic shock agents	Italy	NFE	42	Benifited	doi: 10.1016/j.thromres.2020.09.013
Enoxaparin	Anti-septic shock agents	USA	Mixed ethnicity	210	Not benifited	doi: 10.1016/j.chest.2020.07.031
Enoxaparin	Anti-septic shock agents	Belgium	NFE	49	Benifited	doi: 10.1097/CCM.0000000000004548
Enoxaparin	Anti-septic shock agents	Argentina	AMR	167	Benifited	doi.org/10.1101/2020.09.10.20191619
Enoxaparin	Anti-septic shock agents	USA	Mixed ethnicity	671	Benifited	doi.org/10.1101/2020.10.06.20208025
Enoxaparin	Anti-septic shock agents	USA	Mixed ethnicity	245	Benifited	doi.org/10.1101/2020.05.30.20117929
Enoxaparin	Anti-septic shock agents	USA	Mixed ethnicity	501	Not benifited	doi.org/10.1101/2020.07.20.20147769
Enoxaparin	Anti-septic shock agents	Saudi Arabia	No record in GnomAD	128	Benifited	doi.org/10.1101/2020.06.22.20134957
Heparin	Anti-septic shock agents	Brazil	AMR	20	Benifited	doi: 10.1016/j.thromres.2020.09.026
Heparin	Anti-septic shock agents	Spain	NFE	2075	Benifited	doi: 10.1007/s11239-020-02162-z
Colchicine	Immunomodulator	Greece	NFE	105	Benefited	doi: 10.1001/jamanetworkopen.2020.13136
Colchicine	Immunomodulator	Italy	NFE	272	Benefited	doi: 10.1136/annrheumdis-2020-217712
Colchicine	Immunomodulator	USA	Mixed ethnicity	303	Benefited	doi: 10.3390/jcm9092961
Colchicine	Immunomodulator	USA	Mixed ethnicity	112	Benefited	doi: 10.1155/2020/8865954
Dexamethasone	Immunomodulator	United Kingdom	NFE	6425	Benefited	doi: 10.1056/NEJMoa2021436
Dexamethasone	Immunomodulator	Iran	No record in GnomAD	68	Benefited	doi: 10.1183/13993003.02808-2020
Dexamethasone	Immunomodulator	Spain	NFE	277	Benefited	doi: 10.1016/S2213-2600(19)30417-5
Dexamethasone	Immunomodulator	Brazil	AMR	299	Benefited	doi: 10.1001/jama.2020.17021
Methylprednisolone	Immunomodulator	Holland	NFE	172	Benifited	doi: 10.1136/annrheumdis-2020-218479
Methylprednisolone	Immunomodulator	China	EAS	15	Not benifited	doi: 10.1002/jmv.25801
Methylprednisolone	Immunomodulator	USA	Mixed ethnicity	213	Benifited	doi: 10.1093/cid/ciaa601
Methylprednisolone	Immunomodulator	China	EAS	201	Benifited	doi: 10.1001/jamainternmed.2020.0994
Methylprednisolone	Immunomodulator	China	EAS	55	Benifited	doi: 10.1016/j.ijid.2020.03.047
Methylprednisolone	Immunomodulator	Spain	NFE	848	Benifited	doi: 10.1128/AAC.01168-20
Methylprednisolone	Immunomodulator	China	EAS	34	Benifited	doi: 10.1002/jmv.26052
Methylprednisolone	Immunomodulator	China	EAS	382	Benifited	doi: 10.1186/s13054-020-03340-4
Methylprednisolone	Immunomodulator	China	EAS	367	Not benifited	doi: 10.1371/journal.pone.0244128
Methylprednisolone	Immunomodulator	China	EAS	294	Not benifited	doi: 10.1186/s13054-020-03429-w
Methylprednisolone	Immunomodulator	China	EAS	175	Benifited	doi: 10.1111/eci.13412
Methylprednisolone	Immunomodulator	China	EAS	309	Not benifited	doi: 10.1016/j.ejphar.2020.173556
Tocilizumab	Immunomodulator	Italy	NFE	301	Benefited	doi: 10.1186/s12967-020-02573-9
Tocilizumab	Immunomodulator	USA	Mixed ethnicity	243	Not benifited	doi: 10.1056/NEJMoa2028836
Tocilizumab	Immunomodulator	Iran	No record in GnomAD	126	Benefited	doi: 10.1016/j.intimp.2020.107102
Tocilizumab	Immunomodulator	Iran	No record in GnomAD	42	Benefited	doi: 10.1016/j.intimp.2020.106869
Tocilizumab	Immunomodulator	Netherlands	NFE	172	Benefited	doi: 10.1136/annrheumdis-2020-218479
Tocilizumab	Immunomodulator	Pakistan	SAS	40	Benefited	doi: 10.1016/j.intimp.2020.106926
Tocilizumab	Immunomodulator	USA	Mixed ethnicity	239	Benefited	doi: 10.1016/j.chest.2020.06.006
Tocilizumab	Immunomodulator	USA	Mixed ethnicity	117	Not benifited	doi: 10.1111/ajt.16314
Tocilizumab	Immunomodulator	Spain	NFE	80	Not benifited	doi: 10.1111/ajt.16192
Tocilizumab	Immunomodulator	Spain	NFE	778	Benefited	doi.org/10.1016/j.cmi.2020.08.010
Tocilizumab	Immunomodulator	USA	Mixed ethnicity	32	Benefited	doi.org/10.1101/2020.07.20.20157503
Tocilizumab	Immunomodulator	China	EAS	20	Benefited	doi: 10.1073/pnas.2005615117
Tocilizumab	Immunomodulator	Italy	NFE	126	Benefited	doi: 10.1001/jamainternmed.2020.6615
Tocilizumab	Immunomodulator	USA	Mixed ethnicity	243	Not benifited	doi: 10.1056/NEJMoa2028836
Tocilizumab	Immunomodulator	6 countries	Mixed ethnicity	389	Benefited	doi: 10.1056/NEJMoa2030340
Tocilizumab	Immunomodulator	USA	Mixed ethnicity	3924	Benefited	doi: 10.1001/jamainternmed.2020.6252
Prednisone	Immunomodulator	China	EAS	31	Not benifited	doi: 10.5694/mja2.50577
Prednisone	Immunomodulator	USA	Mixed ethnicity	213	Benefited	doi: 10.1093/cid/ciaa601
Vitamin D	Immunomodulator	UK	NFE	986	Benefited	doi: 10.3390/nu12123799
Vitamin D	Immunomodulator	Spain	NFE	76	Benefited	doi: 10.1016/j.jsbmb.2020.105751
Vitamin D	Immunomodulator	Singapore	SAS	43	Benefited	doi: 10.1016/j.nut.2020.111017
Azithromycin	Virus entry inhibitors	American	Mixed ethnicity	85	Not benifited	doi: 10.1513/AnnalsATS.202008-940OC
Azithromycin	Virus entry inhibitors	Iran	No record in GnomAD	111	Benifited	doi: 10.1016/j.ijantimicag.2020.106143
Azithromycin	Virus entry inhibitors	Brazil	AMR	667	Not benifited	doi: 10.1056/NEJMoa2019014
Azithromycin	Virus entry inhibitors	France	NFE	36	Benifited	doi: 10.1016/j.ijantimicag.2020.105949
Azithromycin	Virus entry inhibitors	Qatar	No record in GnomAD	456	Not benifited	doi: 10.1016/j.eclinm.2020.100645
Baricitinib	Virus entry inhibitors	8 countries	Mixed ethnicity	1033	Benifited	doi: 10.1056/NEJMoa2031994
Baricitinib	Virus entry inhibitors	Italy	NFE	20	Benifited	doi: 10.1172/JCI141772
Chloroquine	Virus entry inhibitors	Brazil	AMR	81	Not benifited	doi: 10.1001/jamanetworkopen.2020.8857
Chloroquine	Virus entry inhibitors	China	EAS	48	Benefited	doi.org/10.1101/2020.06.19.20136093
Chloroquine	Virus entry inhibitors	China	EAS	22	Benefited	doi: 10.1093/jmcb/mjaa014
Chloroquine	Virus entry inhibitors	China	EAS	129	Not benifited	doi: 10.1097/QAI.0000000000002452
Hydroxychloroquine	Virus entry inhibitors	China	EAS	70	Benifited	doi: 10.1371/journal.pone.0242763
Hydroxychloroquine	Virus entry inhibitors	Egypt	AFR	194	Not benifited	doi: 10.4269/ajtmh.20-0873
Hydroxychloroquine	Virus entry inhibitors	China	EAS	30	Benifited	doi: 10.3785/j.issn.1008-9292.2020.03.03
Hydroxychloroquine	Virus entry inhibitors	France	NFE	3737	Benifited	doi: 10.1016/j.tmaid.2020.101791
Hydroxychloroquine	Virus entry inhibitors	China	EAS	150	Not benifited	doi: 10.1136/bmj.m1849
Hydroxychloroquine	Virus entry inhibitors	USA	Mixed ethnicity	368	Not benifited	doi: 10.1101/2020.04.16.20065920
Hydroxychloroquine	Virus entry inhibitors	USA	Mixed ethnicity	1446	Not benifited	doi: 10.1056/NEJMoa2012410
Hydroxychloroquine	Virus entry inhibitors	USA	Mixed ethnicity	1438	Not benifited	doi: 10.1001/jama.2020.8630
Hydroxychloroquine	Virus entry inhibitors	France	NFE	181	Not benifited	doi: 10.1136/bmj.m1844
Hydroxychloroquine	Virus entry inhibitors	USA	Mixed ethnicity	2512	Not benifited	doi: 10.1371/journal.pone.0237693
Hydroxychloroquine	Virus entry inhibitors	USA	Mixed ethnicity	2541	Benifited	doi: 10.1016/j.ijid.2020.06.099
Hydroxychloroquine	Virus entry inhibitors	Brazil	AMR	667	Not benifited	doi: 10.1056/NEJMoa2019014
Hydroxychloroquine	Virus entry inhibitors	Brazil	AMR	447	Not benifited	doi: 10.1016/S0140-6736(20)31862-6
Hydroxychloroquine	Virus entry inhibitors	USA	Mixed ethnicity	479	Not benifited	doi: 10.1001/jama.2020.22240
Hydroxychloroquine	Virus entry inhibitors	UK	NFE	4716	Not benifited	doi: 10.1056/NEJMoa2022926
Hydroxychloroquine	Virus entry inhibitors	USA	Mixed ethnicity	821	Not benifited	doi: 10.1056/NEJMoa2016638
Hydroxychloroquine	Virus entry inhibitors	USA and Canada	Mixed ethnicity	491	Not benifited	doi: 10.7326/M20-4207
Hydroxychloroquine	Virus entry inhibitors	Spain	NFE	293	Not benifited	doi: 10.1093/cid/ciaa1009
Hydroxychloroquine	Virus entry inhibitors	Spain	NFE	2314	Not benifited	doi: 10.1056/NEJMoa2021801
Hydroxychloroquine	Virus entry inhibitors	Portugal	NFE	360304	Benifited	doi: 10.1002/jmv.26286
Hydroxychloroquine	Virus entry inhibitors	USA	Mixed ethnicity	132	Not benifited	doi: 10.1001/jamainternmed.2020.6319
Hydroxychloroquine	Virus entry inhibitors	Canada	NFE	1483	Not benifited	doi: 10.1093/cid/ciaa1571
Hydroxychloroquine	Virus entry inhibitors	30 countries	Mixed ethnicity	11330	Not benifited	doi: 10.1056/NEJMoa2023184
Hydroxychloroquine	Virus entry inhibitors	French	NFE	80	Not benifited	doi: 10.1186/s13054-020-03117-9
Favipiravir	Virus replication inhibitor	Turkey	No record in GnomAD	107	Benifited	doi: 10.1111/jcpt.13305
Favipiravir	Virus replication inhibitor	China	EAS	26	Benifited	doi: 10.1016/j.biopha.2020.110825
Favipiravir	Virus replication inhibitor	China	EAS	30	Not benifited	doi: 10.1016/j.ejps.2020.105631
Favipiravir	Virus replication inhibitor	Russia	NFE	60	Benifited	doi: 10.1093/cid/ciaa1176
Favipiravir	Virus replication inhibitor	Turkey	No record in GnomAD	40	Benifited	doi: 10.3906/sag-2008-33
Favipiravir	Virus replication inhibitor	India	SAS	150	Benifited	doi: 10.1016/j.ijid.2020.11.142
Favipiravir	Virus replication inhibitor	Japan	EAS	89	Benifited	doi: 10.1128/AAC.01897-20
Favipiravir	Virus replication inhibitor	China	EAS	80	Benifited	doi: 10.1016/j.eng.2020.03.007
Interferon alfa-2b	Virus replication inhibitor	China	EAS	22	Benifited	doi: 10.1186/s12879-020-05425-5
Interferon alfa-2b	Virus replication inhibitor	China	EAS	104	Not benifited	doi: 10.1631/jzus.B2000211
Interferon alfa-2b	Virus replication inhibitor	China	EAS	141	Benifited	doi: 10.1016/j.micinf.2020.05.012
Interferon alfa-2b	Virus replication inhibitor	Cuba	AMR	814	Benifited	doi: 10.1089/jir.2020.0188
Interferon beta-1a	Virus replication inhibitor	Iran	No record in GnomAD	456	Benifited	doi: 10.1016/j.intimp.2020.107329
Interferon beta-1a	Virus replication inhibitor	UK	NFE	101	Benifited	doi: 10.1016/S2213-2600(20)30511-7
Interferon beta-1a	Virus replication inhibitor	Iran	No record in GnomAD	20	Benifited	doi: 10.1016/j.intimp.2020.106688
Interferon beta-1a	Virus replication inhibitor	Iran	No record in GnomAD	92	Benifited	doi: 10.1128/AAC.01061-20
Interferon beta-1b	Virus replication inhibitor	Iran	No record in GnomAD	80	Benifited	doi: 10.1016/j.intimp.2020.106903
Interferon beta-1b	Virus replication inhibitor	China	EAS	127	Benifited	doi: 10.1016/S0140-6736（20）31042-4
Ivermectin	Virus replication inhibitor	Bangladesh	SAS	7412	Not benifited	doi.org/10.1101/2021.01.26.21250420
Ivermectin	Virus replication inhibitor	Spain	NFE	24	Benifited	doi: 10.1016/j.eclinm.2020.100720
Ivermectin	Virus replication inhibitor	America	Mixed ethnicity	280	Benifited	doi.org/10.1016/j.chest.2020.10.009
Ivermectin	Virus replication inhibitor	Iraq	No record in GnomAD	87	Benifited	doi.org/10.1101/2020.07.07.20145979
Lopinavir/Ritonavir	Virus replication inhibitor	China	EAS	47	Benifited	doi: 10.26355/eurrev_202003_20706
Lopinavir/Ritonavir	Virus replication inhibitor	China	EAS	199	Not benifited	doi: 10.1056/NEJMoa2001282
Lopinavir/Ritonavir	Virus replication inhibitor	China	EAS	120	Benifited	doi: 10.1183/13993003.00799-2020
Lopinavir/Ritonavir	Virus replication inhibitor	France	NFE	80	Not benifited	doi: 10.1186/s13054-020-03117-9
Lopinavir/Ritonavir	Virus replication inhibitor	China	EAS	129	Not benifited	doi: 10.1097/QAI.0000000000002452
Nitazoxanide	Virus replication inhibitor	Brazil	AMR	392	Benefited	www.medrxiv.org/content/10.1101/2020.10.21.20217208v1
Nitazoxanide	Virus replication inhibitor	Brazil	AMR	585	Benefited	www.medrxiv.org/content/10.1101/2020.10.31.20223883v1
Nitazoxanide	Virus replication inhibitor	Mexico	AMR	20	Benefited	doi: 10.3855/jidc.13274
Remdesivir	Virus replication inhibitor	10 countries	Mixed ethnicity	1062	Benefited	doi: 10.1056/NEJMoa2007764
Remdesivir	Virus replication inhibitor	China	EAS	237	Not benifited	doi: 10.1016/S0140-6736(20)31022-9
Remdesivir	Virus replication inhibitor	Europe and Canada;Latin America；Asia and Africa	Mixed ethnicity	11330	Not benifited	doi: 10.1056/NEJMoa2023184
Remdesivir	Virus replication inhibitor	Italy	NFE	35	Benefited	doi: 10.1016/j.phrs.2020.104899
Remdesivir	Virus replication inhibitor	United States, Europe, and Asia	Mixed ethnicity	596	Benefited	doi: 10.1001/jama.2020.16349
Remdesivir	Virus replication inhibitor	Pesaro	NFE	51	Benefited	doi: 10.1093/jac/dkaa321
Remdesivir	Virus replication inhibitor	10 countries	Mixed ethnicity	1063	Benefited	doi: 10.7326/ACPJ202007210-005
Remdesivir	Virus replication inhibitor	Italy	NFE	113	Benefited	doi: 10.1093/ofid/ofaa481
Ribavirin	Virus replication inhibitor	China	EAS	127	benefited	doi: 10.1016/S0140-6736(20)31042-4
Ribavirin	Virus replication inhibitor	Southwestern Iran	No record in GnomAD	62	Not benifited	doi: 10.1093/jac/dkaa331
Ribavirin	Virus replication inhibitor	Iran	No record in GnomAD	48	Not benifited	doi: 10.1093/jac/dkaa332
Ribavirin	Virus replication inhibitor	China	EAS	151	Not benifited	doi: 10.1016/j.phrs.2020.105036
a: If the country number is over 5, the number of countries was provided instead of the country name.
b: If the ethnic groups in a study is more than 1, the ethnicity was marked as "Mixed ethnicity". If the ethnic group was not referred in the GnomAD database, the ethnicity was marked as "No record in GnomAD".AFR-African, AMR-Latino, EAS-East Asian, SAS-South Asian, FIN-Finnish, NFE-non-Finnish European, ASJ-Ashkenazi Jewish, OTH-Other.
