# Supplementary material for: Complex analysis of the personalized pharmacotherapy in the management of COVID-19 patients and suggestions for applications of predictive, preventive, and personalized medicine attitude
Source: EPMA J. 2021 Jul 16;12(3):307–24. doi: 10.1007/s13167-021-00247-0 (PMC8283099; doi:10.1007/s13167-021-00247-0)
Supplement: Supplementary file 4 — (XLSX 1470 kb) [file 13167_2021_247_MOESM4_ESM.xlsx]

## Sheet: Sheet1
Table S2: DDIs recorded in FDA and Drugbank database.
Drug1a	Drug2b	DDI descriptionc	DDI Categoryd	Original sourcee
Azithromycin	Digoxin	The metabolism of Azithromycin can be increased when combined with Phenytoin.	Efficacy	FDA Label
Azithromycin	Phenytoin	The metabolism of Azithromycin can be increased when combined with Phenytoin.	Efficacy	FDA Label
Azithromycin	Nelfinavir	The serum concentration of Azithromycin can be increased when it is combined with Nelfinavir.	Efficacy	FDA Label
Azithromycin	Warfarin	Concomitant administration of azithromycin may potentiate the effects of oralanticoagulants such as warfarin, although the prothrombin time was not affected in the dedicated drug interaction study withazithromycin and warfarin. Prothrombin times should be carefully monitored while patients are receiving azithromycin and oralanticoagulants concomitantly.	Efficacy	FDA Label
Azithromycin	Colchicine	The metabolism of Azithromycin can be increased when combined with Colchicine.	Efficacy	FDA Label
Baricitinib	Probenecid	Baricitinib exposure is increased when it is co-administered with strong OAT3 inhibitors (such as probenecid)	Efficacy	FDA Label
Budesonide	Nefazodone	After oral administration of ketoconazole, a strong inhibitor of CYP3A4, the mean plasma concentration oforally administered budesonide increased.	Efficacy	FDA Label
Budesonide	Ketoconazole	After oral administration of ketoconazole, a strong inhibitor of CYP3A4, the mean plasma concentration oforally administered budesonide increased.	Efficacy	FDA Label
Budesonide	Ritonavir	The serum concentration of Ritonavir can be increased when it is combined with Budesonide.	Efficacy	FDA Label
Budesonide	Atazanavir	The metabolism of Atazanavir can be decreased when combined with Budesonide.	Efficacy	FDA Label
Budesonide	Clarithromycin	The metabolism of Clarithromycin can be decreased when combined with Budesonide.	Efficacy	FDA Label
Budesonide	Indinavir	The metabolism of Indinavir can be increased when combined with Budesonide.	Efficacy	FDA Label
Budesonide	Itraconazole	The metabolism of Budesonide can be decreased when combined with Itraconazole.	Efficacy	FDA Label
Budesonide	Nelfinavir	Nelfinavir may decrease the excretion rate of Budesonide which could result in a higher serum level.	Efficacy	FDA Label
Budesonide	Saquinavir	The metabolism of Saquinavir can be decreased when combined with Budesonide.	Efficacy	FDA Label
Budesonide	Telithromycin	The metabolism of Telithromycin can be decreased when combined with Budesonide.	Efficacy	FDA Label
Captopril	Lithium	Increased serum lithium levels and symptoms of lithium toxicity have been reported in patients receiving concomitant lithium and ACE inhibitor therapy.	Side effects	FDA Label
Captopril	Sodium Aurothiomalate	The risk or severity of hypotension, nitritoid reactions, facial flushing, nausea, and vomiting can be increased when Captopril is combined with Sodium aurothiomalate.	Side effects	FDA Label
Ceftriaxone	Amsacrine	Vancomycin, amsacrine, aminoglycosides, and fluconazole are physically incompatible with ceftriaxone in admixtures.	Efficacy	FDA Label
Ceftriaxone	Vancomycin	Vancomycin, amsacrine, aminoglycosides, and fluconazole are physically incompatible with ceftriaxone in admixtures.	Efficacy	FDA Label
Ceftriaxone	Fluconazole	Vancomycin, amsacrine, aminoglycosides, and fluconazole are physically incompatible with ceftriaxone in admixtures.	Efficacy	FDA Label
Chloroquine	Ampicillin	The bioavailability of Ampicillin can be decreased when combined with Chloroquine.	Efficacy	FDA Label
Chloroquine	Cimetidine	Cimetidine can inhibit the metabolism of chloroquine, increasing its plasma level.Concomitant use of cimetidine should be avoided.	Efficacy	FDA Label
Chloroquine	Cyclosporine	The serum concentration of Cyclosporine can be increased when it is combined with Chloroquine.	Efficacy	FDA Label
Chloroquine	Mefloquine	Co-administration of chloroquine and mefloquine may increase the risk of convulsions.	Side effects	FDA Label
Chloroquine	Praziquantel	Chloroquine has been reported to reduce the bioavailability of praziquantel	Efficacy	FDA Label
Chloroquine	Tamoxifen	Concomitant use of chloroquine with drugs known to induce retinal toxicity such as tamoxifen is not recommended	Side effects	FDA Label
Cobicistat	Atazanavir	Cobicistat, in combination with atazanavir or darunavir, can alter the concentration of drugs metabolized by CYP3A or CYP2D6.	Efficacy	FDA Label
Cobicistat	Darunavir	Cobicistat, in combination with atazanavir or darunavir, can alter the concentration of drugs metabolized by CYP3A or CYP2D6.	Efficacy	FDA Label
Cobicistat	Lopinavir	Use of cobicistat with lopinavir is not recommended because lopinavir is co-formulated with ritonavir	Efficacy	FDA Label
Cobicistat	Fosamprenavir	Coadministration of cobicistat with fosamprenavir, saquinavir, or tipranavir is not recommended because pharmacokinetic data are not avaiLabel to provide appropriatedosing recommendations	Efficacy	FDA Label
Cobicistat	Saquinavir	The metabolism of Saquinavir can be decreased when combined with Cobicistat.	Efficacy	FDA Label
Cobicistat	Tipranavir	The serum concentration of Tipranavir can be increased when it is combined with Cobicistat.	Efficacy	FDA Label
Colchicine	Atorvastatin	Concomitant use of atorvastatin, simvastatin, pravastatin, fluvastatin,gemfibrozil, fenofibrate, fenofibric acid, or benzafibrate (themselves associated with myotoxicity) orcyclosporine may potentiate the development of myopathy	Side effects	FDA Label
Colchicine	Pravastatin	Concomitant use of atorvastatin, simvastatin, pravastatin, fluvastatin,gemfibrozil, fenofibrate, fenofibric acid, or benzafibrate (themselves associated with myotoxicity) orcyclosporine may potentiate the development of myopathy	Side effects	FDA Label
Colchicine	Fluvastatin	Concomitant use of atorvastatin, simvastatin, pravastatin, fluvastatin,gemfibrozil, fenofibrate, fenofibric acid, or benzafibrate (themselves associated with myotoxicity) orcyclosporine may potentiate the development of myopathy	Side effects	FDA Label
Colchicine	Simvastatin	Concomitant use of atorvastatin, simvastatin, pravastatin, fluvastatin,gemfibrozil, fenofibrate, fenofibric acid, or benzafibrate (themselves associated with myotoxicity) orcyclosporine may potentiate the development of myopathy	Side effects	FDA Label
Colchicine	Fibrates	The risk of myopathy and rhabdomyolysis will increased.	Side effects	FDA Label
Colchicine	Gemfibrozil	The risk of myopathy and rhabdomyolysis will increased.	Side effects	FDA Label
Colchicine	Digoxin	The risk of myopathy and rhabdomyolysis will increased.	Side effects	FDA Label
Colchicine	Clarithromycin	The metabolism of Colchicine can be decreased when combined with Clarithromycin.	Efficacy	FDA Label
Colchicine	Cyclosporine	Colchicine may increase the immunosuppressive activities of Cyclosporine.	Efficacy	FDA Label
Daclatasvir	Amiodarone	Daclatasvir may increase the bradycardic activities of Amiodarone.	Side effects	FDA Label
Daclatasvir	Digoxin	Daclatasvir may decrease the excretion rate of Digoxin which could result in a higher serum level.	Efficacy	FDA Label
Daclatasvir	Atorvastatin	The serum concentration of Atorvastatin can be increased when it is combined with Daclatasvir.	Efficacy	FDA Label
Daclatasvir	Fluvastatin	The serum concentration of Fluvastatin can be increased when it is combined with Daclatasvir.	Efficacy	FDA Label
Daclatasvir	Pitavastatin	The serum concentration of Pitavastatin can be increased when it is combined with Daclatasvir.	Efficacy	FDA Label
Daclatasvir	Pravastatin	The serum concentration of Pravastatin can be increased when it is combined with Daclatasvir.	Efficacy	FDA Label
Daclatasvir	Rosuvastatin	The serum concentration of Rosuvastatin can be increased when it is combined with Daclatasvir.	Efficacy	FDA Label
Daclatasvir	Simvastatin	The serum concentration of Simvastatin can be increased when it is combined with Daclatasvir.	Efficacy	FDA Label
Daclatasvir	Ritonavir	Ritonavir may increase the plasma levels of daclatasvir	Efficacy	FDA Label
Daclatasvir	Atazanavir	Atazanavir may increase the plasma levels of daclatasvir	Efficacy	FDA Label
Daclatasvir	Indinavir	Indinavir may increase the plasma levels of daclatasvir	Efficacy	FDA Label
Daclatasvir	Nelfinavir	Nelfinavir may increase the plasma levels of daclatasvir	Efficacy	FDA Label
Daclatasvir	Saquinavir	Saquinavir may increase the plasma levels of daclatasvir	Efficacy	FDA Label
Daclatasvir	Elvitegravir	Elvitegravir may increase the plasma levels of daclatasvir	Efficacy	FDA Label
Daclatasvir	Emtricitabine	The serum concentration of daclatasvir can be decreased when it is combined with emtricitabine.	Efficacy	FDA Label
Daclatasvir	Efavirenz	The serum concentration of daclatasvir can be decreased when it is combined with Efavirenz.	Efficacy	FDA Label
Daclatasvir	Etravirine	The serum concentration of daclatasvir can be decreased when it is combined with Etravirine.	Efficacy	FDA Label
Daclatasvir	Nevirapine	The serum concentration of daclatasvir can be decreased when it is combined with Nevirapine.	Efficacy	FDA Label
Daclatasvir	Cobicistat	The serum concentration of daclatasvir can be decreased when it is combined with Cobicistat.	Efficacy	FDA Label
Darunavir	Lomitapide	The serum concentration of Lomitapide can be increased when it is combined with Darunavir.	Efficacy	FDA Label
Darunavir	Lovastatin	The serum concentration of Lovastatin can be increased when it is combined with Darunavir.	Efficacy	FDA Label
Darunavir	Atorvastatin	The serum concentration of Atorvastatin can be increased when it is combined with Darunavir.	Efficacy	FDA Label
Darunavir	Rosuvastatin	The serum concentration of Rosuvastatin can be increased when it is combined with Darunavir.	Efficacy	FDA Label
Darunavir	Simvastatin	The excretion of Simvastatin can be decreased when combined with Darunavir.	Efficacy	FDA Label
Darunavir	Pravastatin	The serum concentration of Pravastatin can be increased when it is combined with Darunavir.	Efficacy	FDA Label
Darunavir	Everolimus	The serum concentration of Everolimus can be increased when it is combined with Darunavir.	Efficacy	FDA Label
Darunavir	Irinotecan	The serum concentration of Irinotecan can be increased when it is combined with Darunavir.	Efficacy	FDA Label
Darunavir	Midazolam	The serum concentration of Midazolam can be increased when it is combined with Darunavir.	Efficacy	FDA Label
Darunavir	Triazolam	The serum concentration of triazolam can be increased when it is combined with Darunavir.	Efficacy	FDA Label
Darunavir	Buspirone	The risk or severity of adverse effects can be increased when Darunavir is combined with buspirone.	Side effects	FDA Label
Darunavir	Estazolam	The risk or severity of adverse effects can be increased when darunavir is combined with estazolam.	Side effects	FDA Label
Darunavir	Diazepam	The risk or severity of adverse effects can be increased when darunavir is combined with diazepam.	Side effects	FDA Label
Darunavir	Zolpidem	The risk or severity of adverse effects can be increased when darunavir is combined with diazepam.	Side effects	FDA Label
Darunavir	Buprenorphine	The serum concentration of norbuprenorphine can be increased when it is combined with Darunavir.	Efficacy	FDA Label
Darunavir	Methadone	The serum concentration of Methadone can be decreased when it is combined with Darunavir.	Efficacy	FDA Label
Darunavir	Tramadol	The serum concentration of Tramadol can be increased when it is combined with Darunavir.	Efficacy	FDA Label
Darunavir	Fentanyl	The serum concentration of Fentanyl can be increased when it is combined with Darunavir.	Efficacy	FDA Label
Darunavir	Oxycodone	The serum concentration of oxycodone can be increased when it is combined with Darunavir.	Efficacy	FDA Label
Darunavir	Trazodone	The serum concentration of Trazodone can be increased when it is combined with Darunavir.	Efficacy	FDA Label
Darunavir	Amitriptyline	The serum concentration of Amitriptyline can be increased when it is combined with Darunavir.	Efficacy	FDA Label
Darunavir	Imipramine	The serum concentration of imipramine can be increased when it is combined with Darunavir.	Efficacy	FDA Label
Darunavir	Desipramine	The serum concentration of desipramine can be increased when it is combined with Darunavir.	Efficacy	FDA Label
Darunavir	Nortriptyline	The serum concentration of Nortriptyline can be increased when it is combined with Darunavir.	Efficacy	FDA Label
Darunavir	Paroxetine	The serum concentration of Paroxetine can be decreased when it is combined with Darunavir.	Efficacy	FDA Label
Darunavir	Sertraline	The serum concentration of Sertraline can be decreased when it is combined with Darunavir.	Efficacy	FDA Label
Darunavir	Clonazepam	The serum concentration of clonazepam can be increased when it is combined with Darunavir.	Efficacy	FDA Label
Darunavir	Phenobarbital	The serum concentration of Phenobarbital can be decreased when it is combined with Darunavir.	Efficacy	FDA Label
Darunavir	Phenytoin	The serum concentration of Phenytoin can be decreased when it is combined with Darunavir.	Efficacy	FDA Label
Darunavir	Carbamazepine	The serum concentration of Carbamazepine can be increased when it is combined with Darunavir.	Efficacy	FDA Label
Darunavir	Indinavir	The serum concentration of Darunavir can be increased when it is combined with Indinavir.	Efficacy	FDA Label
Darunavir	Lopinavir/Ritonavir	The serum concentration of Darunavir can be decreased when it is combined with lopinavir/ritonavir.	Efficacy	FDA Label
Darunavir	Saquinavir	The serum concentration of Darunavir can be decreased when it is combined with Saquinavir.	Efficacy	FDA Label
Darunavir	Itraconazole	The serum concentration of Itraconazole can be decreased when it is combined with Darunavir.	Efficacy	FDA Label
Darunavir	Isavuconazole	The serum concentration of Isavuconazole can be increased when it is combined with Darunavir.	Efficacy	FDA Label
Darunavir	Posaconazole	The serum concentration of Darunavir can be increased when it is combined with posaconazole.	Efficacy	FDA Label
Darunavir	Ketoconazole	The serum concentration of Darunavir can be increased when it is combined with Ketoconazole.	Efficacy	FDA Label
Darunavir	Voriconazole	The serum concentration of Voriconazole can be decreased when it is combined with Darunavir.	Efficacy	FDA Label
Darunavir	Clarithromycin	The serum concentration of Clarithromycin can be increased when it is combined with Darunavir.	Efficacy	FDA Label
Darunavir	Fesoterodine	The serum concentration of Fesoterodine can be increased when it is combined with Darunavir.	Efficacy	FDA Label
Darunavir	Solifenacin	The serum concentration of solifenacin can be increased when it is combined with Darunavir.	Efficacy	FDA Label
Darunavir	Ticagrelor	The serum concentration of ticagrelor can be increased when it is combined with Darunavir.	Efficacy	FDA Label
Darunavir	Omeprazole	Omeprazole can cause a decrease in the absorption of Darunavir resulting in a reduced serum concentration and potentially a decrease in efficacy.	Efficacy	FDA Label
Darunavir	Avanafil	The serum concentration of avanafil can be increased when it is combined with Darunavir.	Efficacy	FDA Label
Darunavir	Vardenafil	The serum concentration of Vardenafil can be increased when it is combined with Darunavir.	Efficacy	FDA Label
Darunavir	Sildenafil	The risk or severity of adverse effects can be increased when Sildenafil is combined with Darunavir.	Side effects	FDA Label
Darunavir	Tadalafil	The serum concentration of Darunavir can be increased when it is combined with Tadalafil.	Efficacy	FDA Label
Darunavir	Naloxegol	The serum concentration of naloxegol can be increased when it is combined with Darunavir.	Efficacy	FDA Label
Darunavir	Naloxone	The serum concentration of naloxone can be increased when it is combined with Darunavir.	Efficacy	FDA Label
Darunavir	Salmeterol	Darunavir may increase the qtc-prolonging activities of Salmeterol.	Side effects	FDA Label
Darunavir	Cyclosporine	The serum concentration of Cyclosporine can be increased when it is combined with Darunavir.	Efficacy	FDA Label
Darunavir	Sirolimus	The serum concentration of Sirolimus can be increased when it is combined with Darunavir.	Efficacy	FDA Label
Darunavir	Tacrolimus	The serum concentration of Tacrolimus can be increased when it is combined with Darunavir.	Efficacy	FDA Label
Darunavir	Ethinyl estradiol	The therapeutic efficacy of Ethinylestradiol can be decreased when used in combination with Darunavir.	Efficacy	FDA Label
Darunavir	Drospirenone	Co-administration with drospirenone, clinical monitoring is recommended due to the potential for hyperkalemia.	Side effects	FDA Label
Darunavir	Norethindrone	The serum concentration of norethindrone can be decreased when it is combined with Darunavir.	Efficacy	FDA Label
Darunavir	St.John’S wort	The serum concentration of Darunavir can be decreased when it is combined with St.John’s wort.	Efficacy	FDA Label
Darunavir	Elbasvir	The serum concentration of elbasvir can be increased when it is combined with Darunavir.	Efficacy	FDA Label
Darunavir	Grazoprevir	The serum concentration of Grazoprevir can be increased when it is combined with Darunavir.	Efficacy	FDA Label
Darunavir	Glecaprevir	The serum concentration of Glecaprevir can be increased when it is combined with Darunavir.	Efficacy	FDA Label
Darunavir	Pibrentasvir	The serum concentration of Pibrentasvir can be increased when it is combined with Darunavir.	Efficacy	FDA Label
Darunavir	Simeprevir	The serum concentration of Simeprevir can be increased when it is combined with Darunavir.	Efficacy	FDA Label
Darunavir	Cisapride	The serum concentration of Cisapride can be increased when it is combined with Darunavir.	Efficacy	FDA Label
Darunavir	Dihydroergotamine	The serum concentration of Dihydroergotamine can be increased when it is combined with Darunavir.	Efficacy	FDA Label
Darunavir	Ergotamine	The serum concentration of Ergotamine can be increased when it is combined with Darunavir.	Efficacy	FDA Label
Darunavir	Methylergonovine	The serum concentration of methylergonovine can be increased when it is combined with Darunavir.	Efficacy	FDA Label
Darunavir	Bosentan	The serum concentration of Bosentan can be increased when it is combined with Darunavir.	Efficacy	FDA Label
Darunavir	Betamethasone	The serum concentration of Betamethasone can be increased when it is combined with Darunavir.	Efficacy	FDA Label
Darunavir	Budesonide	The serum concentration of Budesonide can be increased when it is combined with Darunavir.	Efficacy	FDA Label
Darunavir	Ciclesonide	The serum concentration of ciclesonide can be increased when it is combined with Darunavir.	Efficacy	FDA Label
Darunavir	Dexamethasone	The serum concentration of Dexamethasone can be increased when it is combined with Darunavir.	Efficacy	FDA Label
Darunavir	Fluticasone	The serum concentration of Fluticasone can be increased when it is combined with Darunavir.	Efficacy	FDA Label
Darunavir	Methylprednisolone	The serum concentration of Methylprednisolone can be increased when it is combined with Darunavir.	Efficacy	FDA Label
Darunavir	Mometasone	The serum concentration of Mometasone can be increased when it is combined with Darunavir.	Efficacy	FDA Label
Darunavir	Triamcinolone	The serum concentration of Triamcinolone can be increased when it is combined with Darunavir.	Efficacy	FDA Label
Darunavir	Digoxin	The serum concentration of Digoxin can be increased when it is combined with Darunavir.	Efficacy	FDA Label
Darunavir	Amiodarone	The serum concentration of Amiodarone can be increased when it is combined with Darunavir.	Efficacy	FDA Label
Darunavir	Disopyramide	The serum concentration of Disopyramide can be increased when it is combined with Darunavir.	Efficacy	FDA Label
Darunavir	Lidocaine	The serum concentration of lidocaine can be increased when it is combined with Darunavir.	Efficacy	FDA Label
Darunavir	Propafenone	The serum concentration of propafenone can be increased when it is combined with Darunavir.	Efficacy	FDA Label
Darunavir	Bepridil	The serum concentration of Bepridil can be increased when it is combined with Darunavir.	Efficacy	FDA Label
Darunavir	Flecainide	The serum concentration of flecainide can be increased when it is combined with Darunavir.	Efficacy	FDA Label
Darunavir	Mexiletine	The serum concentration of mexiletine can be increased when it is combined with Darunavir.	Efficacy	FDA Label
Darunavir	Quinidine	The serum concentration of Quinidine can be increased when it is combined with Darunavir.	Efficacy	FDA Label
Darunavir	Dronedarone	The serum concentration of Dronedarone can be increased when it is combined with Darunavir.	Efficacy	FDA Label
Darunavir	Ranolazine	The serum concentration of Ranolazine can be increased when it is combined with Darunavir.	Efficacy	FDA Label
Darunavir	Ivabradine	The serum concentration of ivabradine can be increased when it is combined with Darunavir.	Efficacy	FDA Label
Darunavir	Amlodipine	The serum concentration of Amlodipine can be increased when it is combined with Darunavir.	Efficacy	FDA Label
Darunavir	Nicardipine	The serum concentration of Nicardipine can be increased when it is combined with Darunavir.	Efficacy	FDA Label
Darunavir	Diltiazem	The serum concentration of Diltiazem can be increased when it is combined with Darunavir.	Efficacy	FDA Label
Darunavir	Nifedipine	The serum concentration of Nifedipine can be increased when it is combined with Darunavir.	Efficacy	FDA Label
Darunavir	Felodipine	The serum concentration of Felodipine can be increased when it is combined with Darunavir.	Efficacy	FDA Label
Darunavir	Verapamil	The serum concentration of Verapamil can be increased when it is combined with Darunavir.	Efficacy	FDA Label
Darunavir	Carvedilol	The serum concentration of Carvedilol can be increased when it is combined with Darunavir.	Efficacy	FDA Label
Darunavir	Timolol	The serum concentration of Timolol can be increased when it is combined with Darunavir.	Efficacy	FDA Label
Darunavir	Metoprolol	The serum concentration of Metoprolol can be increased when it is combined with Darunavir.	Efficacy	FDA Label
Darunavir	Perphenazine	The serum concentration of perphenazine can be increased when it is combined with Darunavir.	Efficacy	FDA Label
Darunavir	Thioridazine	The serum concentration of Thioridazine can be increased when it is combined with Darunavir.	Efficacy	FDA Label
Darunavir	Risperidone	The serum concentration of Risperidone can be increased when it is combined with Darunavir.	Efficacy	FDA Label
Darunavir	Pimozide	The serum concentration of Pimozide can be increased when it is combined with Darunavir .	Efficacy	FDA Label
Darunavir	Quetiapine	The serum concentration of Quetiapine can be increased when it is combined with Darunavir .	Efficacy	FDA Label
Darunavir	Dasatinib	The serum concentration of Dasatinib can be increased when it is combined with Darunavir .	Efficacy	FDA Label
Darunavir	Nilotinib	The serum concentration of Nilotinib can be increased when it is combined with Darunavir .	Efficacy	FDA Label
Darunavir	Vinblastine	The serum concentration of Vinblastine can be increased when it is combined with Darunavir.	Efficacy	FDA Label
Darunavir	Vincristine	The serum concentration of Vincristine can be increased when it is combined with Darunavir.	Efficacy	FDA Label
Darunavir	Lurasidone	The serum concentration of lurasidone can be increased when it is combined with Darunavir.	Efficacy	FDA Label
Darunavir	Rifampin	The serum concentration of Darunavir can be decreased when it is combined with rifampin.	Efficacy	FDA Label
Darunavir	Rifabutin	The serum concentration of Darunavir can be increased when it is combined with St.John’s wort.	Efficacy	FDA Label
Darunavir	Rifapentine	The serum concentration of Darunavir can be decreased when it is combined with rifapentine.	Efficacy	FDA Label
Darunavir	Artemether	The serum concentration of artemether can be decreased when it is combined with Darunavir.	Efficacy	FDA Label
Darunavir	Lumefantrine	The serum concentration of lumefantrine can be increased when it is combined with Darunavir.	Efficacy	FDA Label
Darunavir	Colchicine	The serum concentration of Colchicine can be increased when it is combined with Darunavir.	Efficacy	FDA Label
Darunavir	Warfarin	The serum concentration of Warfarin can be decreased when it is combined with Darunavir.	Efficacy	FDA Label
Darunavir	Betrixaban	No dose adjustment is needed when betrixaban, dabigatran, or edoxaban is co-administered with PREZISTA.	Efficacy	FDA Label
Darunavir	Dabigatran	No dose adjustment is needed when betrixaban, dabigatran, or edoxaban is co-administered withprezista.	Efficacy	FDA Label
Darunavir	Edoxaban	No dose adjustment is needed when betrixaban, dabigatran, or edoxaban is co-administered with PREZISTA.	Efficacy	FDA Label
Darunavir	Rivaroxaban	The serum concentration of rivaroxaban can be increased when it is combined with Darunavir.	Efficacy	FDA Label
Darunavir	Apixaban	The risk or severity of bleeding can be increased when Darunavir is combined with Apixaban.	Side effects	FDA Label
Darunavir	Alfuzosin	The risk or severity of hypotension can be increased when Darunavir is combined with Alfuzosin.	Side effects	FDA Label
Dexamethasone	Cholestyramine	Cholestyramine may increase the excretion rate of Dexamethasone which could result in a lower serum level and potentially a reduction in efficacy.	Efficacy	FDA Label
Dexamethasone	Ephedrine	Ephedrine may increase the excretion rate of Dexamethasone which could result in a lower serum level and potentially a reduction in efficacy.	Efficacy	FDA Label
Dexamethasone	Estrogens	Estrogens may decrease the hepatic metabolism of certain corticosteroids and increase exposures, which may increase the risk of adverse reactions.	Efficacy	FDA Label
Dexamethasone	Amphotericin B	The risk or severity of hypokalemia can be increased when Dexamethasone is combined with Amphotericin B.	Side effects	FDA Label
Dexamethasone	Isoniazid	The serum concentration of Isoniazid can be decreased when it is combined with Dexamethasone.	Efficacy	FDA Label
Dexamethasone	Cyclosporine	Dexamethasone may increase the immunosuppressive activities of Cyclosporine.	Efficacy	FDA Label
Dexamethasone	Phenytoin	The serum concentration of Dexamethasone can be decreased when it is combined with Phenytoin.	Efficacy	FDA Label
Dexamethasone	Thalidomide	The risk or severity of thromboembolism can be increased when Dexamethasone is combined with Thalidomide.	Side effects	FDA Label
Enalapril	Spironolactone	Spironolactone may lead to significant increases in serum potassium. Therefore, if concomitant use of these agents is indicated because of demonstrated hypokalemia, they should be used with caution and with frequent monitoring of serum potassium.	Side effects	FDA Label
Enalapril	Triamterene	Triamterene may lead to significant increases in serum potassium. Therefore, if concomitant use of these agents is indicated because of demonstrated hypokalemia, they should be used with caution and with frequent monitoring of serum potassium.	Side effects	FDA Label
Enalapril	Amiloride	Amiloride may lead to significant increases in serum potassium. Therefore, if concomitant use of these agents is indicated because of demonstrated hypokalemia, they should be used with caution and with frequent monitoring of serum potassium.	Side effects	FDA Label
Enalapril	Temsirolimus	The risk or severity of angioedema can be increased when Temsirolimus is combined with Enalapril.	Side effects	FDA Label
Enalapril	Everolimus	The risk or severity of angioedema can be increased when Everolimus is combined with Enalapril.	Side effects	FDA Label
Enalapril	Lithium	Lithium toxicity has been reported in patients receiving lithium concomitantly with drugs which causeelimination of sodium, including ACE inhibitors	Side effects	FDA Label
Enalapril	Sirolimus	The risk or severity of angioedema can be increased when Sirolimus is combined with Enalapril.	Side effects	FDA Label
Enalapril	Sodium Aurothiomalate	The risk or severity of hypotension, nitritoid reactions, facial flushing, nausea, and vomiting can be increased when Enalapril is combined with Sodium aurothiomalate.	Side effects	FDA Label
Heparin	Digitalis	Digitalis, tetracyclines, nicotine, or antihistamines, or intravenous (IV) nitroglycerin may partially counteract the anticoagulant action of heparin sodium.	Efficacy	FDA Label
Heparin	Nitroglycerin	Nitroglycerin may decrease the anticoagulant activities of Heparin.	Efficacy	FDA Label
Heparin	Nicotine	Digitalis, tetracyclines, nicotine, or antihistamines, or intravenous (IV) nitroglycerin may partially counteract the anticoagulant action of heparin sodium	Efficacy	FDA Label
Heparin	Tetracyclines	Digitalis, tetracyclines, nicotine, or antihistamines, or intravenous (IV) nitroglycerin may partially counteract the anticoagulant action of heparin sodium	Efficacy	FDA Label
Heparin	Dicumarol	Heparin sodium may prolong the one-stage prothrombin time, therefore, when heparin sodium is given with dicumarol or warfarin sodium, a period of at least 5 hours after the last intravenous dose or 24 hours after the last subcutaneous dose should elapse before blood is drawn if a valid prothrombin time is to be obtained.	Efficacy	FDA Label
Heparin	Warfarin	The risk or severity of bleeding can be increased when Warfarin is combined with Heparin.	Side effects	FDA Label
Heparin	Salicylicacid	Drugs such as nsaids (including salicylic acid, ibuprofen, indomethacin, and celecoxib), dextran, phenylbutazone,thienopyridines, dipyridamole, hydroxychloroquine, glycoprotein iib/iiia antagonists (including abciximab, eptifibatide, and tirofiban), and others that interfere with platelet-aggregation reactions (the main hemostatic defense of heparinized patients) may induce bleeding.	Side effects	FDA Label
Heparin	Ibuprofen	Drugs such as nsaids (including salicylic acid, ibuprofen, indomethacin, and celecoxib), dextran, phenylbutazone,thienopyridines, dipyridamole, hydroxychloroquine, glycoprotein iib/iiia antagonists (including abciximab, eptifibatide, and tirofiban), and others that interfere with platelet-aggregation reactions (the main hemostatic defense of heparinized patients) may induce bleeding.	Side effects	FDA Label
Heparin	Indomethacin	Drugs such as nsaids (including salicylic acid, ibuprofen, indomethacin, and celecoxib), dextran, phenylbutazone,thienopyridines, dipyridamole, hydroxychloroquine, glycoprotein iib/iiia antagonists (including abciximab, eptifibatide, and tirofiban), and others that interfere with platelet-aggregation reactions (the main hemostatic defense of heparinized patients) may induce bleeding.	Side effects	FDA Label
Heparin	Celecoxib	Drugs such as nsaids (including salicylic acid, ibuprofen, indomethacin, and celecoxib), dextran, phenylbutazone,thienopyridines, dipyridamole, hydroxychloroquine, glycoprotein iib/iiia antagonists (including abciximab, eptifibatide, and tirofiban), and others that interfere with platelet-aggregation reactions (the main hemostatic defense of heparinized patients) may induce bleeding.	Side effects	FDA Label
Heparin	Dextran	Drugs such as nsaids (including salicylic acid, ibuprofen, indomethacin, and celecoxib), dextran, phenylbutazone,thienopyridines, dipyridamole, hydroxychloroquine, glycoprotein iib/iiia antagonists (including abciximab, eptifibatide, and tirofiban), and others that interfere with platelet-aggregation reactions (the main hemostatic defense of heparinized patients) may induce bleeding.	Side effects	FDA Label
Heparin	Phenylbutazone	Drugs such as nsaids (including salicylic acid, ibuprofen, indomethacin, and celecoxib), dextran, phenylbutazone,thienopyridines, dipyridamole, hydroxychloroquine, glycoprotein iib/iiia antagonists (including abciximab, eptifibatide, and tirofiban), and others that interfere with platelet-aggregation reactions (the main hemostatic defense of heparinized patients) may induce bleeding.	Side effects	FDA Label
Heparin	Dipyridamole	Drugs such as nsaids (including salicylic acid, ibuprofen, indomethacin, and celecoxib), dextran, phenylbutazone,thienopyridines, dipyridamole, hydroxychloroquine, glycoprotein iib/iiia antagonists (including abciximab, eptifibatide, and tirofiban), and others that interfere with platelet-aggregation reactions (the main hemostatic defense of heparinized patients) may induce bleeding.	Side effects	FDA Label
Heparin	Hydroxychloroquine	Drugs such as nsaids (including salicylic acid, ibuprofen, indomethacin, and celecoxib), dextran, phenylbutazone,thienopyridines, dipyridamole, hydroxychloroquine, glycoprotein iib/iiia antagonists (including abciximab, eptifibatide, and tirofiban), and others that interfere with platelet-aggregation reactions (the main hemostatic defense of heparinized patients) may induce bleeding.	Side effects	FDA Label
Heparin	Abciximab	Drugs such as nsaids (including salicylic acid, ibuprofen, indomethacin, and celecoxib), dextran, phenylbutazone,thienopyridines, dipyridamole, hydroxychloroquine, glycoprotein iib/iiia antagonists (including abciximab, eptifibatide, and tirofiban), and others that interfere with platelet-aggregation reactions (the main hemostatic defense of heparinized patients) may induce bleeding.	Side effects	FDA Label
Heparin	Eptifibatide	Drugs such as nsaids (including salicylic acid, ibuprofen, indomethacin, and celecoxib), dextran, phenylbutazone,thienopyridines, dipyridamole, hydroxychloroquine, glycoprotein iib/iiia antagonists (including abciximab, eptifibatide, and tirofiban), and others that interfere with platelet-aggregation reactions (the main hemostatic defense of heparinized patients) may induce bleeding.	Side effects	FDA Label
Heparin	Tirofiban	Drugs such as nsaids (including salicylic acid, ibuprofen, indomethacin, and celecoxib), dextran, phenylbutazone,thienopyridines, dipyridamole, hydroxychloroquine, glycoprotein iib/iiia antagonists (including abciximab, eptifibatide, and tirofiban), and others that interfere with platelet-aggregation reactions (the main hemostatic defense of heparinized patients) may induce bleeding.	Side effects	FDA Label
Heparin	Antihistamines	Digitalis, tetracyclines, nicotine, or antihistamines, or intravenous (IV) nitroglycerin may partially counteract the anticoagulant action of heparin sodium	Efficacy	FDA Label
Hydroxychloroquine	Digoxin	Concomitant HCQ and digoxin therapy may result in serum digoxin levels should be closely monitored in patients receiving combined therapy.	Efficacy	FDA Label
Hydroxychloroquine	Ampicillin	Hydrochloroquine significantly reduced the bioavailability of ampicillin.	Efficacy	FDA Label
Hydroxychloroquine	Methotrexate	Combined use of methotrexate with HCQ has not been studied and may increase the incidence of adverse effects.	Side effects	FDA Label
Hydroxychloroquine	Cyclosporin	An increased plasma cyclosporin level was reported when cyclosporin and HCQ were co-administered.	Efficacy	FDA Label
Hydroxychloroquine	Praziquantel	Chloroquine has been reported to reduce the bioavailability of praziquantel.	Efficacy	FDA Label
Hydroxychloroquine	Cimetidine	The metabolism of Hydroxychloroquine can be decreased when combined with Cimetidine.	Efficacy	FDA Label
Interferon Alfa-2B	Zidovudine	Caution should be exercised when administering INTRON A therapy incombination with other potentially myelosuppressive agents such as zidovudine.Concomitant use of alpha interferon and theophylline decreases theophylline clearance, resulting in a 100% increase in serum theophylline levels.	Side effects	FDA Label
Interferon Alfa-2B	Theophylline	Caution should be exercised when administering INTRON A therapy incombination with other potentially myelosuppressive agents such as zidovudine.Concomitant use of alpha interferon and theophylline decreases theophylline clearance, resulting in a 100% increase in serum theophylline levels.	Side effects	FDA Label
Ivermectin	Warfarin	Ivermectin may decrease the anticoagulant activities of Warfarin.	Efficacy	FDA Label
Levofloxacin	Warfarin	The therapeutic efficacy of Warfarin can be increased when used in combination with Levofloxacin.	Efficacy	FDA Label
Levofloxacin	Theophylline	Concomitant administration of other fluoroquinolones with theophylline hasresulted in prolonged elimination half-life, elevated serum theophylline levels, and a subsequentincrease in the risk of theophylline-related adverse reactions in the patient population. Therefore, theophylline levels should be closely monitored and appropriate dosage adjustments made when Levofloxacin is co-administered.	Side effects	FDA Label
Levofloxacin	Cyclosporine	The serum concentration of Cyclosporine can be increased when it is combined with Levofloxacin, but no dosage adjustment is required for cyclosporine when administered concomitantly.	Efficacy	FDA Label
Levofloxacin	Digoxin	Levofloxacin absorption and disposition kinetics were similar in the presence or absence ofdigoxin. Therefore, no dosage adjustment for digoxin is required whenadministered concomitantly.	Efficacy	FDA Label
Levofloxacin	Cimetidine	No significant effect of probenecid or cimetidine on the C max of levofloxacin was observed in a clinical study involving healthy volunteers. The AUC and t ½ of levofloxacin were higher while CL/F and CL R were lower during concomitant treatment of Levofloxacin with probenecid or cimetidine compared to Levofloxacin alone. However, these changes do not warrant dosage adjustment for Levofloxacin wh…	Efficacy	FDA Label
Levofloxacin	Probenecid	No significant effect of probenecid or cimetidine on the C max of levofloxacin was observed in a clinical study involving healthy volunteers. The AUC and t ½ of levofloxacin were higher while CL/F and CL R were lower during concomitant treatment of Levofloxacin with probenecid or cimetidine compared to Levofloxacin alone. However, these changes do not warrant dosage adjustment for Levofloxacin wh…	Efficacy	FDA Label
Losartan	Spironolactone	Coadministration of losartan with other drugs that raise serum potassium levels may result inhyperkalemia. Monitor serum potassium in such patients.	Side effects	FDA Label
Losartan	Triamterene	Coadministration of losartan with other drugs that raise serum potassium levels may result inhyperkalemia. Monitor serum potassium in such patients.	Side effects	FDA Label
Losartan	Amiloride	Coadministration of losartan with other drugs that raise serum potassium levels may result inhyperkalemia. Monitor serum potassium in such patients.	Side effects	FDA Label
Losartan	Lithium	Increases in serum lithium concentrations and lithium toxicity have been reported during concomitant administration of lithium with angiotensin II receptor antagonists. Monitor serum lithium levels during concomitant use.	Efficacy	FDA Label
Moxifloxacin	Sotalol	The risk or severity of qtc prolongation can be increased when Moxifloxacin is combined with Sotalol.	Side effects	FDA Label
Moxifloxacin	Warfarin	Fluoroquinolones, including AVELOX, have been reported to enhance the anticoagulant effects of warfarin or its derivatives in the patient population.	Efficacy	FDA Label
Nitazoxanide	Warfarin	Tizoxanide (the active metabolite of nitazoxanide) is highly bound to plasma protein (>99.9%).Therefore, monitor for adverse reactions when administering nitazoxanide concurrently withother highly plasma protein-bound drugs(warfarin) with narrow therapeutic indices, as competition forbinding sites may occur	Efficacy	FDA Label
Prednisone	Aminoglutehimide	Aminoglutethimide may lead to loss of corticosteroid-induced adrenal suppression.	Efficacy	FDA Label
Prednisone	Amphotericin B	The risk or severity of hypokalemia can be increased when Prednisone is combined with Amphotericin B.	Side effects	FDA Label
Prednisone	Warfarin	Prednisone may increase the anticoagulant activities of Warfarin.	Efficacy	FDA Label
Prednisone	Isoniazid	The serum concentration of Isoniazid can be decreased when it is combined with Prednisone.	Efficacy	FDA Label
Prednisone	Barbiturates	Drugs such as barbiturates, phenytoin, ephedrine, and rifampin, which induce hepatic microsomal drug metabolizing enzyme activity may enhance the metabolism of corticosteroids and require that the dosage of the corticosteroid be increased.	Efficacy	FDA Label
Prednisone	Phenytoin	The serum concentration of Phenytoin can be decreased when it is combined with Prednisone.	Efficacy	FDA Label
Prednisone	Carbamazepine	The risk or severity of adverse effects can be increased when Carbamazepine is combined with Prednisone.	Side effects	FDA Label
Prednisone	Rifampin	Drugs such as barbiturates, phenytoin, ephedrine, and rifampin, which induce hepatic microsomal drug metabolizing enzyme activity may enhance the metabolism of corticosteroids and require that the dosage of the corticosteroid be increased.	Efficacy	FDA Label
Prednisone	Ketoconazole	The metabolism of Prednisone can be decreased when combined with Ketoconazole.	Efficacy	FDA Label
Prednisone	Cholestyramine	Cholestyramine may increase the excretion rate of Prednisone which could result in a lower serum level and potentially a reduction in efficacy.	Efficacy	FDA Label
Prednisone	Cyclosporine	Prednisone may increase the immunosuppressive activities of Cyclosporine.	Efficacy	FDA Label
Prednisone	Digitalis	Patients on digitalis glycosides may be at increased risk of arrhythmias due to hypokalemia.	Side effects	FDA Label
Prednisone	Estrogens	Estrogens may decrease the hepatic metabolism of certain corticosteroids, thereby increasing their effect.	Efficacy	FDA Label
Remdesivir	Chloroquine	Risk of Reduced Antiviral Activity When Coadministered with Chloroquine Phosphate or Hydroxychloroquine Sulfate	Side effects	FDA Label
Remdesivir	Hydroxychloroquine	Risk of Reduced Antiviral Activity When Coadministered with Chloroquine Phosphate or Hydroxychloroquine Sulfate	Side effects	FDA Label
Ribavirin	Didanosine	Exposure to didanosine or its active metabolite (dideoxyadenosine 5’-triphosphate) is increased when didanosine is coadministered with ribavirin.	Efficacy	FDA Label
Ribavirin	Lamivudine	Ribavirin may increase the hepatotoxic activities of Lamivudine.	Side effects	FDA Label
Ribavirin	Stavudine	Ribavirin may increase the hepatotoxic activities of Stavudine.	Side effects	FDA Label
Ribavirin	Zidovudine	Ribavirin has been shown in cell culture to inhibit phosphorylation of lamivudine, stavudine, and zidovudine, which could lead to decreased antiretroviral activity.	Efficacy	FDA Label
Ribavirin	Azathioprine	The serum concentration of the active metabolites of Azathioprine can be increased when Azathioprine is used in combination with Ribavirin.	Efficacy	FDA Label
Ritonavir	Ranolazine	The serum concentration of Ranolazine can be increased when it is combined with Ritonavir .	Efficacy	FDA Label
Ritonavir	Amiodarone	The metabolism of Amiodarone can be decreased when combined with Ritonavir.	Efficacy	FDA Label
Ritonavir	Dronedarone	The serum concentration of Dronedarone can be increased when it is combined with Ritonavir.	Efficacy	FDA Label
Ritonavir	Flecainide	The serum concentration of Flecainide can be increased when it is combined with Ritonavir.	Efficacy	FDA Label
Ritonavir	Propafenone	The serum concentration of Propafenone can be increased when it is combined with Ritonavir.	Efficacy	FDA Label
Ritonavir	Quinidine	The serum concentration of Quinidine can be increased when it is combined with Ritonavir.	Efficacy	FDA Label
Ritonavir	Disopyramide	The serum concentration of Disopyramide can be increased when it is combined with Ritonavir.	Efficacy	FDA Label
Ritonavir	Lidocaine	The serum concentration of Lidocaine can be increased when it is combined with Ritonavir.	Efficacy	FDA Label
Ritonavir	Mexiletine	The serum concentration of Mexiletine can be increased when it is combined with Ritonavir.	Efficacy	FDA Label
Ritonavir	Betamethasone	The serum concentration of Ritonavir can be increased when it is combined with Betamethasone.	Efficacy	FDA Label
Ritonavir	Dexamethasone	The serum concentration of Dexamethasone can be increased when it is combined with Ritonavir.	Efficacy	FDA Label
Ritonavir	Triamcinolone	The serum concentration of Triamcinolone can be increased when it is combined with Ritonavir.	Efficacy	FDA Label
Ritonavir	Abemaciclib	The serum concentration of Abemaciclib can be increased when it is combined with Ritonavir.	Efficacy	FDA Label
Ritonavir	Dasatinib	The serum concentration of Dasatinib can be increased when it is combined with Ritonavir.	Efficacy	FDA Label
Ritonavir	Encorafenib	The serum concentration of Encorafenib can be increased when it is combined with Ritonavir.	Efficacy	FDA Label
Ritonavir	Ibrutinib	The serum concentration of Ibrutinib can be increased when it is combined with Ritonavir.	Efficacy	FDA Label
Ritonavir	Ivosidenib	The serum concentration of Ivosidenib can be increased when it is combined with Ritonavir.	Efficacy	FDA Label
Ritonavir	Neratinib	The serum concentration of Neratinib can be increased when it is combined with Ritonavir.	Efficacy	FDA Label
Ritonavir	Nilotinib	The metabolism of Nilotinib can be decreased when combined with Ritonavir.	Efficacy	FDA Label
Ritonavir	Venetoclax	The serum concentration of Venetoclax can be increased when it is combined with Ritonavir.	Efficacy	FDA Label
Ritonavir	Vinblastine	The serum concentration of Vinblastine can be increased when it is combined with Ritonavir.	Efficacy	FDA Label
Ritonavir	Vincristine	The serum concentration of Vincristine can be increased when it is combined with Ritonavir.	Efficacy	FDA Label
Ritonavir	Tramadol	The serum concentration of Tramadol can be increased when it is combined with Ritonavir.	Efficacy	FDA Label
Ritonavir	Propoxyphene	The serum concentration of propoxyphene can be increased when it is combined with Ritonavir.	Efficacy	FDA Label
Ritonavir	Methadone	The serum concentration of Methadone can be decreased when it is combined with Ritonavir.	Efficacy	FDA Label
Ritonavir	Fentanyl	The serum concentration of Fentanyl can be increased when it is combined with Ritonavir.	Efficacy	FDA Label
Ritonavir	Meperidine	The serum concentration of normeperidine, an active metabolite of Meperidine, can be increased when used in combination with Ritonavir.	Efficacy	FDA Label
Ritonavir	Disulfiram	The risk or severity of adverse effects can be increased when Ritonavir is combined with Disulfiram.	Side effects	FDA Label
Ritonavir	Carbamazepine	The serum concentration of Carbamazepine can be increased when it is combined with Ritonavir.	Efficacy	FDA Label
Ritonavir	Clonazepam	The serum concentration of Clonazepam can be increased when it is combined with Ritonavir.	Efficacy	FDA Label
Ritonavir	Ethosuximide	The serum concentration of Ethosuximide can be increased when it is combined with Ritonavir.	Efficacy	FDA Label
Ritonavir	Atazanavir	The serum concentration of Atazanavir can be increased when it is combined with Ritonavir.	Efficacy	FDA Label
Ritonavir	Darunavir	The serum concentration of Darunavir can be increased when it is combined with Ritonavir.	Efficacy	FDA Label
Ritonavir	Fosamprenavir	The serum concentration of amprenavir, an active metabolite of Fosamprenavir, can be increased when used in combination with Ritonavir.	Efficacy	FDA Label
Ritonavir	Indinavir	The serum concentration of Indinavir can be increased when it is combined with Ritonavir.	Efficacy	FDA Label
Ritonavir	Saquinavir	The serum concentration of Saquinavir can be increased when it is combined with Ritonavir.	Efficacy	FDA Label
Ritonavir	Tipranavir	The serum concentration of Tipranavir can be increased when it is combined with Ritonavir.	Efficacy	FDA Label
Ritonavir	Delavirdine	The serum concentration of Ritonavir can be increased when it is combined with Delavirdine.	Efficacy	FDA Label
Ritonavir	Maraviroc	The serum concentration of Maraviroc can be increased when it is combined with Ritonavir.	Efficacy	FDA Label
Ritonavir	Raltegravir	The serum concentration of Raltegravir can be decreased when it is combined with Ritonavir.	Efficacy	FDA Label
Ritonavir	Metronidazole	The risk or severity of adverse effects can be increased when Ritonavir is combined with Metronidazole.	Side effects	FDA Label
Ritonavir	Alfuzosin	The serum concentration of Alfuzosin can be increased when it is combined with Ritonavir.	Efficacy	FDA Label
Ritonavir	Apalutamide	The serum concentration of Apalutamide can be increased when it is combined with Ritonavir.	Efficacy	FDA Label
Ritonavir	Warfarin	The serum concentration of Warfarin can be decreased when it is combined with Ritonavir.	Efficacy	FDA Label
Ritonavir	Rivaroxaban	The serum concentration of Rivaroxaban can be increased when it is combined with Ritonavir.	Efficacy	FDA Label
Ritonavir	Divalproex	The serum concentration of divalproex can be decreased when it is combined with Ritonavir.	Efficacy	FDA Label
Ritonavir	Lamotrigine	The serum concentration of Lamotrigine can be decreased when it is combined with Ritonavir.	Efficacy	FDA Label
Ritonavir	Nefazodone	The serum concentration of Nefazodone can be increased when it is combined with ritonavir.	Efficacy	FDA Label
Ritonavir	Fluoxetine	The serum concentration of Fluoxetine can be increased when it is combined with Ritonavir.	Efficacy	FDA Label
Ritonavir	Paroxetine	The serum concentration of Paroxetine can be increased when it is combined with Ritonavir.	Efficacy	FDA Label
Ritonavir	Amitriptyline	The serum concentration of Amitriptyline can be increased when it is combined with Ritonavir.	Efficacy	FDA Label
Ritonavir	Nortriptyline	The serum concentration of Nortriptyline can be increased when it is combined with Ritonavir.	Efficacy	FDA Label
Ritonavir	Bupropion	The serum concentration of Bupropion can be decreased when it is combined with Ritonavir.	Efficacy	FDA Label
Ritonavir	Desipramine	The serum concentration of Desipramine can be increased when it is combined with Ritonavir.	Efficacy	FDA Label
Ritonavir	Trazodone	The serum concentration of Trazodone can be increased when it is combined with Ritonavir.	Efficacy	FDA Label
Ritonavir	Dronabinol	The serum concentration of Dronabinol can be increased when it is combined with Ritonavir.	Efficacy	FDA Label
Ritonavir	Ketoconazole	The serum concentration of Ketoconazole can be increased when it is combined with Ritonavir.	Efficacy	FDA Label
Ritonavir	Itraconazole	The serum concentration of Itraconazole can be increased when it is combined with Ritonavir.	Efficacy	FDA Label
Ritonavir	Voriconazole	The serum concentration of Voriconazole can be decreased when it is combined with Ritonavir.	Efficacy	FDA Label
Ritonavir	Colchicine	The serum concentration of Colchicine can be increased when it is combined with Ritonavir.	Efficacy	FDA Label
Ritonavir	Clarithromycin	The serum concentration of Clarithromycin can be increased when it is combined with Ritonavir.	Efficacy	FDA Label
Ritonavir	Bedaquiline	The serum concentration of Bedaquiline can be increased when it is combined with Ritonavir.	Efficacy	FDA Label
Ritonavir	Rifabutin	The serum concentration of the active metabolites of Rifabutin can be increased when Rifabutin is used in combination with Ritonavir.	Efficacy	FDA Label
Ritonavir	Rifampin	Ritonavir may lead to loss of virologic response when combined with rifampin	Efficacy	FDA Label
Ritonavir	Atovaquone	The serum concentration of Atovaquone can be decreased when it is combined with Ritonavir.	Efficacy	FDA Label
Ritonavir	Quinine	The serum concentration of Quinine can be increased when it is combined with Ritonavir.	Efficacy	FDA Label
Ritonavir	Lurasidone	The serum concentration of Lurasidone can be increased when it is combined with Ritonavir.	Efficacy	FDA Label
Ritonavir	Pimozide	The serum concentration of Pimozide can be increased when it is combined with Ritonavir.	Efficacy	FDA Label
Ritonavir	Perphenazine	The serum concentration of Perphenazine can be increased when it is combined with Ritonavir.	Efficacy	FDA Label
Ritonavir	Risperidone	The serum concentration of Risperidone can be increased when it is combined with Ritonavir.	Efficacy	FDA Label
Ritonavir	Thioridazine	The serum concentration of Thioridazine can be increased when it is combined with Ritonavir.	Efficacy	FDA Label
Ritonavir	Quetiapine	The serum concentration of Quetiapine can be increased when it is combined with Ritonavir.	Efficacy	FDA Label
Ritonavir	Metoprolol	The serum concentration of Metoprolol can be increased when it is combined with Ritonavir.	Efficacy	FDA Label
Ritonavir	Timolol	The serum concentration of Timolol can be increased when it is combined with Ritonavir.	Efficacy	FDA Label
Ritonavir	Theophylline	The serum concentration of Theophylline can be decreased when it is combined with Ritonavir.	Efficacy	FDA Label
Ritonavir	Diltiazem	The serum concentration of Diltiazem can be increased when it is combined with Ritonavir.	Efficacy	FDA Label
Ritonavir	Verapamil	The serum concentration of Verapamil can be increased when it is combined with Ritonavir.	Efficacy	FDA Label
Ritonavir	Nifedipine	The serum concentration of Nifedipine can be increased when it is combined with Ritonavir.	Efficacy	FDA Label
Ritonavir	Digoxin	The serum concentration of Digoxin can be increased when it is combined with Ritonavir.	Efficacy	FDA Label
Ritonavir	Bosentan	The serum concentration of Bosentan can be increased when it is combined with Ritonavir.	Efficacy	FDA Label
Ritonavir	Elagolix	The serum concentration of Elagolix can be increased when it is combined with Ritonavir.	Efficacy	FDA Label
Ritonavir	Dihydroergotamine	The serum concentration of Dihydroergotamine can be increased when it is combined with Ritonavir.	Efficacy	FDA Label
Ritonavir	Ergotamine	The serum concentration of Ergotamine can be increased when it is combined with Ritonavir.	Efficacy	FDA Label
Ritonavir	Methylergonovine	The serum concentration of methylergonovine can be increased when it is combined with Ritonavir.	Efficacy	FDA Label
Ritonavir	Cisapride	The serum concentration of Cisapride can be increased when it is combined with Ritonavir.	Efficacy	FDA Label
Ritonavir	Glecaprevir	The serum concentration of Glecaprevir can be increased when it is combined with Ritonavir.	Efficacy	FDA Label
Ritonavir	Pibrentasvir	The serum concentration of Pibrentasvir can be increased when it is combined with Ritonavir.	Efficacy	FDA Label
Ritonavir	Simeprevir	The serum concentration of Simeprevir can be increased when it is combined with Ritonavir.	Efficacy	FDA Label
Ritonavir	St.John'S Wort	Contraindicated due to potential for loss of virologic response and possible resistance to ritonavir or to the class of protease inhibitors	Efficacy	FDA Label
Ritonavir	Lovastatin	The serum concentration of Lovastatin can be increased when it is combined with Ritonavir.	Efficacy	FDA Label
Ritonavir	Simvastatin	The metabolism of Simvastatin can be decreased when combined with Ritonavir.	Efficacy	FDA Label
Ritonavir	Atorvastatin	The metabolism of Atorvastatin can be decreased when combined with Ritonavir.	Efficacy	FDA Label
Ritonavir	Rosuvastatin	The serum concentration of Rosuvastatin can be increased when it is combined with Ritonavir.	Efficacy	FDA Label
Ritonavir	Lomitapide	The serum concentration of Lomitapide can be increased when it is combined with Ritonavir.	Efficacy	FDA Label
Ritonavir	Cyclosporine	The serum concentration of Cyclosporine can be increased when it is combined with Ritonavir.	Efficacy	FDA Label
Ritonavir	Tacrolimus	The serum concentration of Tacrolimus can be increased when it is combined with Ritonavir.	Efficacy	FDA Label
Ritonavir	Sirolimus	The serum concentration of Sirolimus can be increased when it is combined with Ritonavir.	Efficacy	FDA Label
Ritonavir	Fostamatinib	The serum concentration of R406, an active metabolite of Ritonavir, can be increased when used in combination with Fostamatinib.	Efficacy	FDA Label
Ritonavir	Salmeterol	The serum concentration of Salmeterol can be increased when it is combined with Ritonavir.	Efficacy	FDA Label
Ritonavir	Ethinylestradiol	The serum concentration of Ethinylestradiol can be decreased when it is combined with Ritonavir.	Efficacy	FDA Label
Ritonavir	Avanafil	The serum concentration of Avanafil can be increased when it is combined with Ritonavir.	Efficacy	FDA Label
Ritonavir	Sildenafil	The serum concentration of Sildenafil can be increased when it is combined with Ritonavir.	Efficacy	FDA Label
Ritonavir	Tadalafil	The serum concentration of Tadalafil can be increased when it is combined with Ritonavir.	Efficacy	FDA Label
Ritonavir	Vardenafil	The serum concentration of Vardenafil can be increased when it is combined with Ritonavir.	Efficacy	FDA Label
Ritonavir	Buspirone	The serum concentration of Buspirone can be increased when it is combined with Ritonavir.	Efficacy	FDA Label
Ritonavir	Diazepam	The serum concentration of Diazepam can be increased when it is combined with Ritonavir.	Efficacy	FDA Label
Ritonavir	Flurazepam	The serum concentration of Flurazepam can be increased when it is combined with Ritonavir.	Efficacy	FDA Label
Ritonavir	Clorazepate	The serum concentration of clorazepate can be increased when it is combined with Ritonavir.	Efficacy	FDA Label
Ritonavir	Estazolam	The serum concentration of Estazolam can be increased when it is combined with Ritonavir.	Efficacy	FDA Label
Ritonavir	Zolpidem	The serum concentration of Zolpidem can be increased when it is combined with Ritonavir.	Efficacy	FDA Label
Ritonavir	Triazolam	The serum concentration of Triazolam can be increased when it is combined with Ritonavir.	Efficacy	FDA Label
Ritonavir	Midazolam	The serum concentration of Midazolam can be increased when it is combined with Ritonavir.	Efficacy	FDA Label
Ritonavir	Methamphetamine	The serum concentration of methamphetamine can be increased when it is combined with Ritonavir.	Efficacy	FDA Label
Ritonavir	Budesonide	The serum concentration of Budesonide can be increased when it is combined with Ritonavir.	Efficacy	FDA Label
Ritonavir	Ciclesonide	The serum concentration of Ciclesonide can be increased when it is combined with Ritonavir.	Efficacy	FDA Label
Ritonavir	Fluticasone	The serum concentration of Fluticasone can be increased when it is combined with Ritonavir.	Efficacy	FDA Label
Ritonavir	Methylprednisolone	The serum concentration of Methylprednisolone can be increased when it is combined with Ritonavir.	Efficacy	FDA Label
Ritonavir	Mometasone	The serum concentration of Ritonavir can be increased when it is combined with Mometasone.	Efficacy	FDA Label
Ritonavir	Prednisone	The serum concentration of Ritonavir can be increased when it is combined with Prednisone.	Efficacy	FDA Label
Ruxolitinib	Fluconazole	Simulations suggest that fluconazole (a dual CYP3A4 and CYP2C9 inhibitor) increases steadystate ruxolitinib AUC by approximately 100% to 300% following concomitant administration of 10 mg of Jakafi twice daily with 100 mg to 400 mg of fluconazole once daily	Efficacy	FDA Label
Ruxolitinib	Ketoconazole	Ketoconazole (a strong CYP3A4 inhibitor) increased ruxolitinib C max by 33% and AUC by 91%. Ketoconazole also prolonged ruxolitinib half-life from 3.7 hours to 6 hours	Efficacy	FDA Label
Ruxolitinib	Itraconazole	With coachnimstration of itraconazole, imm t or blood counts imre frequently for toxicity and ad]lls t the dose of Jakafi if necessary.	Side effects	FDA Label
Sofosbuvir	Carbamazepine	The serum concentration of sofosbuvir can be decreased when it is combined with Carbamazepine.	Efficacy	FDA Label
Sofosbuvir	Phenytoin	The serum concentration of sofosbuvir can be decreased when it is combined with phenytoin.	Efficacy	FDA Label
Sofosbuvir	Phenobarbital	The serum concentration of sofosbuvir can be decreased when it is combined with phenobarbital.	Efficacy	FDA Label
Sofosbuvir	Oxcarbazepine	The serum concentration of sofosbuvir can be decreased when it is combined with oxcarbazepine.	Efficacy	FDA Label
Sofosbuvir	Rifampin	The serum concentration of sofosbuvir can be decreased when it is combined with rifampin.	Efficacy	FDA Label
Sofosbuvir	Rifabutin	The serum concentration of Sofosbuvir can be decreased when it is combined with Rifabutin.	Efficacy	FDA Label
Sofosbuvir	Rifapentine	The serum concentration of sofosbuvir can be decreased when it is combined with rifapentine.	Efficacy	FDA Label
Sofosbuvir	Tipranavir	The serum concentration of Sofosbuvir can be decreased when it is combined with Tipranavir.	Efficacy	FDA Label
Sofosbuvir	Ritonavir	The serum concentration of Sofosbuvir can be decreased when it is combined with Ritonavir.	Efficacy	FDA Label
Sofosbuvir	St. John’S Wort	The serum concentration of sofosbuvir can be decreased when it is combined with St. John’s wort.	Efficacy	FDA Label
Valsartan	Spironolactone	Spironolactone may increase potassium levels may lead to increases in serum potassium and in heart failure patients toincreases in serum creatinine. If co-medication is considered necessary, monitoring of serum potassium is advisable.	Side effects	FDA Label
Valsartan	Triamterene	Triamterene may increase potassium levels may lead to increases in serum potassium and in heart failure patients toincreases in serum creatinine. If co-medication is considered necessary, monitoring of serum potassium is advisable.	Side effects	FDA Label
Valsartan	Amiloride	Amiloride may increase potassium levels may lead to increases in serum potassium and in heart failure patients toincreases in serum creatinine. If co-medication is considered necessary, monitoring of serum potassium is advisable.	Side effects	FDA Label
Valsartan	Heparin	Heparin may increase potassium levels may lead to increases in serum potassium and in heart failure patients toincreases in serum creatinine. If co-medication is considered necessary, monitoring of serum potassium is advisable.	Side effects	FDA Label
Valsartan	Lithium	Increases in serum lithium concentrations and lithium toxicity have been reported during concomitant administration of lithium with angiotensin II receptor antagonists. Monitor serum lithium levels during concomitant use.	Efficacy	FDA Label
Vitamin D	Cholestyramine	Cholestyramine has been reported to reduce intestinal absorption of fat-soluble vitamins; therefore, it may impair intestinal absorption of doxercalciferol.	Efficacy	FDA Label
Vitamin D	Glutethimide	Enzyme inducers (such as glutethimide and phenobarbital) and enzyme inhibitors (such as phenytoin) may affect the 25-hydroxylation of Hectorol and may necessitate dosage adjustments.	Efficacy	FDA Label
Vitamin D	Phenobarbital	Enzyme inducers (such as glutethimide and phenobarbital) and enzyme inhibitors (such as phenytoin) may affect the 25-hydroxylation of Hectorol and may necessitate dosage adjustments.	Efficacy	FDA Label
Vitamin D	Phenytoin	Enzyme inducers (such as glutethimide and phenobarbital) and enzyme inhibitors (such as phenytoin) may affect the 25-hydroxylation of Hectorol and may necessitate dosage adjustments.	Efficacy	FDA Label
Losartan	Delamanid	Losartan may increase the QTc-prolonging activities of Delamanid.	Side effects	Drugbank
Losartan	Lefamulin	Losartan may increase the QTc-prolonging activities of Lefamulin.	Side effects	Drugbank
Losartan	Citalopram	Losartan may increase the QTc-prolonging activities of Citalopram.	Side effects	Drugbank
Anakinra	Roflumilast	Anakinra may increase the immunosuppressive activities of Roflumilast.	Efficacy	Drugbank
Anakinra	Canakinumab	Anakinra may increase the immunosuppressive activities of Canakinumab.	Efficacy	Drugbank
Anakinra	Trastuzumab	Trastuzumab may increase the neutropenic activities of Anakinra.	Side effects	Drugbank
Anakinra	Fingolimod	Anakinra may increase the immunosuppressive activities of Fingolimod.	Efficacy	Drugbank
Anakinra	Tacrolimus	Tacrolimus may increase the immunosuppressive activities of Anakinra.	Efficacy	Drugbank
Anakinra	Cyclosporine	Anakinra may increase the immunosuppressive activities of Cyclosporine.	Efficacy	Drugbank
Budesonide	Roflumilast	Roflumilast may increase the immunosuppressive activities of Budesonide.	Efficacy	Drugbank
Budesonide	Dicoumarol	Budesonide may increase the anticoagulant activities of Dicoumarol.	Efficacy	Drugbank
Budesonide	Phenindione	Budesonide may increase the anticoagulant activities of Phenindione.	Efficacy	Drugbank
Budesonide	Phenprocoumon	Budesonide may increase the anticoagulant activities of Phenprocoumon.	Efficacy	Drugbank
Budesonide	4-hydroxycoumarin	Budesonide may increase the anticoagulant activities of 4-hydroxycoumarin.	Efficacy	Drugbank
Budesonide	Coumarin	Budesonide may increase the anticoagulant activities of Coumarin.	Efficacy	Drugbank
Budesonide	Ethyl biscoumacetate	Budesonide may increase the anticoagulant activities of Ethyl biscoumacetate.	Efficacy	Drugbank
Budesonide	Fluindione	Budesonide may increase the anticoagulant activities of Fluindione.	Efficacy	Drugbank
Budesonide	Clorindione	Budesonide may increase the anticoagulant activities of Clorindione.	Efficacy	Drugbank
Budesonide	Diphenadione	Budesonide may increase the anticoagulant activities of Diphenadione.	Efficacy	Drugbank
Budesonide	Tioclomarol	Budesonide may increase the anticoagulant activities of Tioclomarol.	Efficacy	Drugbank
Budesonide	Tofacitinib	Budesonide may increase the immunosuppressive activities of Tofacitinib.	Efficacy	Drugbank
Budesonide	Trastuzumab	Trastuzumab may increase the neutropenic activities of Budesonide.	Side effects	Drugbank
Budesonide	Fingolimod	Budesonide may increase the immunosuppressive activities of Fingolimod.	Efficacy	Drugbank
Budesonide	Tacrolimus	Tacrolimus may increase the immunosuppressive activities of Budesonide.	Efficacy	Drugbank
Budesonide	Chlorthalidone	Budesonide may increase the hypokalemic activities of Chlorthalidone.	Side effects	Drugbank
Budesonide	Metolazone	Budesonide may increase the hypokalemic activities of Metolazone.	Side effects	Drugbank
Budesonide	Quinethazone	Budesonide may increase the hypokalemic activities of Quinethazone.	Side effects	Drugbank
Budesonide	Epitizide	Budesonide may increase the hypokalemic activities of Epitizide.	Side effects	Drugbank
Budesonide	Indapamide	Budesonide may increase the hypokalemic activities of Indapamide.	Side effects	Drugbank
Budesonide	Magnesium oxide	The bioavailability of Budesonide can be decreased when combined with Magnesium oxide.	Efficacy	Drugbank
Budesonide	Sodium bicarbonate	The bioavailability of Budesonide can be decreased when combined with Sodium bicarbonate.	Efficacy	Drugbank
Budesonide	Aluminum hydroxide	The bioavailability of Budesonide can be decreased when combined with Aluminum hydroxide.	Efficacy	Drugbank
Budesonide	Calcium carbonate	The bioavailability of Budesonide can be decreased when combined with Calcium carbonate.	Efficacy	Drugbank
Budesonide	Magaldrate	The bioavailability of Budesonide can be decreased when combined with Magaldrate.	Efficacy	Drugbank
Budesonide	Magnesium hydroxide	The bioavailability of Budesonide can be decreased when combined with Magnesium hydroxide.	Efficacy	Drugbank
Budesonide	Magnesium trisilicate	The bioavailability of Budesonide can be decreased when combined with Magnesium trisilicate.	Efficacy	Drugbank
Budesonide	Magnesium carbonate	The bioavailability of Budesonide can be decreased when combined with Magnesium carbonate.	Efficacy	Drugbank
Budesonide	Magnesium silicate	The bioavailability of Budesonide can be decreased when combined with Magnesium silicate.	Efficacy	Drugbank
Budesonide	Aluminium acetoacetate	The bioavailability of Budesonide can be decreased when combined with Aluminium acetoacetate.	Efficacy	Drugbank
Budesonide	Hydrotalcite	The bioavailability of Budesonide can be decreased when combined with Hydrotalcite.	Efficacy	Drugbank
Budesonide	Magnesium peroxide	The bioavailability of Budesonide can be decreased when combined with Magnesium peroxide.	Efficacy	Drugbank
Budesonide	Almasilate	The bioavailability of Budesonide can be decreased when combined with Almasilate.	Efficacy	Drugbank
Budesonide	Aluminium glycinate	The bioavailability of Budesonide can be decreased when combined with Aluminium glycinate.	Efficacy	Drugbank
Budesonide	Aloglutamol	The bioavailability of Budesonide can be decreased when combined with Aloglutamol.	Efficacy	Drugbank
Budesonide	Calcium silicate	The bioavailability of Budesonide can be decreased when combined with Calcium silicate.	Efficacy	Drugbank
Budesonide	Aluminium phosphate	The bioavailability of Budesonide can be decreased when combined with Aluminium phosphate.	Efficacy	Drugbank
Budesonide	Cyclosporine	Budesonide may increase the immunosuppressive activities of Cyclosporine.	Efficacy	Drugbank
Budesonide	Oxymetazoline	The absorption of Budesonide can be decreased when combined with Oxymetazoline.	Efficacy	Drugbank
Human immunoglobulin G	Diethylstilbestrol	Diethylstilbestrol may increase the thrombogenic activities of Human immunoglobulin G.	Side effects	Drugbank
Human immunoglobulin G	Chlorotrianisene	Chlorotrianisene may increase the thrombogenic activities of Human immunoglobulin G.	Side effects	Drugbank
Human immunoglobulin G	Conjugated estrogens	Conjugated estrogens may increase the thrombogenic activities of Human immunoglobulin G.	Side effects	Drugbank
Human immunoglobulin G	Estrone	Estrone may increase the thrombogenic activities of Human immunoglobulin G.	Side effects	Drugbank
Human immunoglobulin G	Estradiol	Estradiol may increase the thrombogenic activities of Human immunoglobulin G.	Side effects	Drugbank
Human immunoglobulin G	Dienestrol	Dienestrol may increase the thrombogenic activities of Human immunoglobulin G.	Side effects	Drugbank
Human immunoglobulin G	Ethinylestradiol	Ethinylestradiol may increase the thrombogenic activities of Human immunoglobulin G.	Side effects	Drugbank
Human immunoglobulin G	Mestranol	Mestranol may increase the thrombogenic activities of Human immunoglobulin G.	Side effects	Drugbank
Human immunoglobulin G	Estriol	Estriol may increase the thrombogenic activities of Human immunoglobulin G.	Side effects	Drugbank
Human immunoglobulin G	Estrone sulfate	Estrone sulfate may increase the thrombogenic activities of Human immunoglobulin G.	Side effects	Drugbank
Human immunoglobulin G	Quinestrol	Quinestrol may increase the thrombogenic activities of Human immunoglobulin G.	Side effects	Drugbank
Human immunoglobulin G	Hexestrol	Hexestrol may increase the thrombogenic activities of Human immunoglobulin G.	Side effects	Drugbank
Human immunoglobulin G	Tibolone	Tibolone may increase the thrombogenic activities of Human immunoglobulin G.	Side effects	Drugbank
Human immunoglobulin G	Synthetic Conjugated Estrogens, A	Synthetic Conjugated Estrogens, A may increase the thrombogenic activities of Human immunoglobulin G.	Side effects	Drugbank
Human immunoglobulin G	Synthetic Conjugated Estrogens, B	Synthetic Conjugated Estrogens, B may increase the thrombogenic activities of Human immunoglobulin G.	Side effects	Drugbank
Human immunoglobulin G	Polyestradiol phosphate	Polyestradiol phosphate may increase the thrombogenic activities of Human immunoglobulin G.	Side effects	Drugbank
Human immunoglobulin G	Esterified estrogens	Esterified estrogens may increase the thrombogenic activities of Human immunoglobulin G.	Side effects	Drugbank
Human immunoglobulin G	Zeranol	Zeranol may increase the thrombogenic activities of Human immunoglobulin G.	Side effects	Drugbank
Human immunoglobulin G	Equol	Equol may increase the thrombogenic activities of Human immunoglobulin G.	Side effects	Drugbank
Human immunoglobulin G	Promestriene	Promestriene may increase the thrombogenic activities of Human immunoglobulin G.	Side effects	Drugbank
Human immunoglobulin G	Methallenestril	Methallenestril may increase the thrombogenic activities of Human immunoglobulin G.	Side effects	Drugbank
Human immunoglobulin G	Epimestrol	Epimestrol may increase the thrombogenic activities of Human immunoglobulin G.	Side effects	Drugbank
Human immunoglobulin G	Moxestrol	Moxestrol may increase the thrombogenic activities of Human immunoglobulin G.	Side effects	Drugbank
Human immunoglobulin G	Estradiol acetate	Estradiol acetate may increase the thrombogenic activities of Human immunoglobulin G.	Side effects	Drugbank
Human immunoglobulin G	Estradiol benzoate	Estradiol benzoate may increase the thrombogenic activities of Human immunoglobulin G.	Side effects	Drugbank
Human immunoglobulin G	Estradiol cypionate	Estradiol cypionate may increase the thrombogenic activities of Human immunoglobulin G.	Side effects	Drugbank
Human immunoglobulin G	Estradiol valerate	Estradiol valerate may increase the thrombogenic activities of Human immunoglobulin G.	Side effects	Drugbank
Human immunoglobulin G	Biochanin A	Biochanin A may increase the thrombogenic activities of Human immunoglobulin G.	Side effects	Drugbank
Human immunoglobulin G	Formononetin	Formononetin may increase the thrombogenic activities of Human immunoglobulin G.	Side effects	Drugbank
Dexamethasone	Roflumilast	Roflumilast may increase the immunosuppressive activities of Dexamethasone.	Efficacy	Drugbank
Dexamethasone	Dicoumarol	Dexamethasone may increase the anticoagulant activities of Dicoumarol.	Efficacy	Drugbank
Dexamethasone	Phenindione	Dexamethasone may increase the anticoagulant activities of Phenindione.	Efficacy	Drugbank
Dexamethasone	Phenprocoumon	Dexamethasone may increase the anticoagulant activities of Phenprocoumon.	Efficacy	Drugbank
Dexamethasone	4-hydroxycoumarin	Dexamethasone may increase the anticoagulant activities of 4-hydroxycoumarin.	Efficacy	Drugbank
Dexamethasone	Coumarin	Dexamethasone may increase the anticoagulant activities of Coumarin.	Efficacy	Drugbank
Dexamethasone	Ethyl biscoumacetate	Dexamethasone may increase the anticoagulant activities of Ethyl biscoumacetate.	Efficacy	Drugbank
Dexamethasone	Fluindione	Dexamethasone may increase the anticoagulant activities of Fluindione.	Efficacy	Drugbank
Dexamethasone	Clorindione	Dexamethasone may increase the anticoagulant activities of Clorindione.	Efficacy	Drugbank
Dexamethasone	Diphenadione	Dexamethasone may increase the anticoagulant activities of Diphenadione.	Efficacy	Drugbank
Dexamethasone	Tioclomarol	Dexamethasone may increase the anticoagulant activities of Tioclomarol.	Efficacy	Drugbank
Dexamethasone	Lenalidomide	Dexamethasone may increase the thrombogenic activities of Lenalidomide.	Side effects	Drugbank
Dexamethasone	Trastuzumab	Trastuzumab may increase the neutropenic activities of Dexamethasone.	Side effects	Drugbank
Dexamethasone	Fingolimod	Dexamethasone may increase the immunosuppressive activities of Fingolimod.	Efficacy	Drugbank
Dexamethasone	Chlorthalidone	Dexamethasone may increase the hypokalemic activities of Chlorthalidone.	Side effects	Drugbank
Dexamethasone	Metolazone	Dexamethasone may increase the hypokalemic activities of Metolazone.	Side effects	Drugbank
Dexamethasone	Quinethazone	Dexamethasone may increase the hypokalemic activities of Quinethazone.	Side effects	Drugbank
Dexamethasone	Epitizide	Dexamethasone may increase the hypokalemic activities of Epitizide.	Side effects	Drugbank
Dexamethasone	Indapamide	Dexamethasone may increase the hypokalemic activities of Indapamide.	Side effects	Drugbank
Dexamethasone	Magnesium oxide	The bioavailability of Dexamethasone can be decreased when combined with Magnesium oxide.	Efficacy	Drugbank
Dexamethasone	Sodium bicarbonate	The bioavailability of Dexamethasone can be decreased when combined with Sodium bicarbonate.	Efficacy	Drugbank
Dexamethasone	Aluminum hydroxide	The bioavailability of Dexamethasone can be decreased when combined with Aluminum hydroxide.	Efficacy	Drugbank
Dexamethasone	Calcium carbonate	The bioavailability of Dexamethasone can be decreased when combined with Calcium carbonate.	Efficacy	Drugbank
Dexamethasone	Magaldrate	The bioavailability of Dexamethasone can be decreased when combined with Magaldrate.	Efficacy	Drugbank
Dexamethasone	Magnesium hydroxide	The bioavailability of Dexamethasone can be decreased when combined with Magnesium hydroxide.	Efficacy	Drugbank
Dexamethasone	Magnesium trisilicate	The bioavailability of Dexamethasone can be decreased when combined with Magnesium trisilicate.	Efficacy	Drugbank
Dexamethasone	Magnesium carbonate	The bioavailability of Dexamethasone can be decreased when combined with Magnesium carbonate.	Efficacy	Drugbank
Dexamethasone	Magnesium silicate	The bioavailability of Dexamethasone can be decreased when combined with Magnesium silicate.	Efficacy	Drugbank
Dexamethasone	Aluminium acetoacetate	The bioavailability of Dexamethasone can be decreased when combined with Aluminium acetoacetate.	Efficacy	Drugbank
Dexamethasone	Hydrotalcite	The bioavailability of Dexamethasone can be decreased when combined with Hydrotalcite.	Efficacy	Drugbank
Dexamethasone	Magnesium peroxide	The bioavailability of Dexamethasone can be decreased when combined with Magnesium peroxide.	Efficacy	Drugbank
Dexamethasone	Almasilate	The bioavailability of Dexamethasone can be decreased when combined with Almasilate.	Efficacy	Drugbank
Dexamethasone	Aluminium glycinate	The bioavailability of Dexamethasone can be decreased when combined with Aluminium glycinate.	Efficacy	Drugbank
Dexamethasone	Aloglutamol	The bioavailability of Dexamethasone can be decreased when combined with Aloglutamol.	Efficacy	Drugbank
Dexamethasone	Calcium silicate	The bioavailability of Dexamethasone can be decreased when combined with Calcium silicate.	Efficacy	Drugbank
Dexamethasone	Aluminium phosphate	The bioavailability of Dexamethasone can be decreased when combined with Aluminium phosphate.	Efficacy	Drugbank
Dexamethasone	Ocrelizumab	Ocrelizumab may increase the immunosuppressive activities of Dexamethasone.	Efficacy	Drugbank
Dexamethasone	Cyclosporine	Dexamethasone may increase the immunosuppressive activities of Cyclosporine.	Efficacy	Drugbank
Dexamethasone	Acetaminophen	Dexamethasone may increase the hepatotoxic activities of Acetaminophen.	Side effects	Drugbank
Dexamethasone	Propacetamol	Dexamethasone may increase the hepatotoxic activities of Propacetamol.	Side effects	Drugbank
Dexamethasone	Oxymetazoline	The absorption of Dexamethasone can be decreased when combined with Oxymetazoline.	Efficacy	Drugbank
Colchicine	Roflumilast	Roflumilast may increase the immunosuppressive activities of Colchicine.	Efficacy	Drugbank
Colchicine	Tofacitinib	Colchicine may increase the immunosuppressive activities of Tofacitinib.	Efficacy	Drugbank
Colchicine	Trastuzumab	Trastuzumab may increase the neutropenic activities of Colchicine.	Side effects	Drugbank
Colchicine	Fingolimod	Colchicine may increase the immunosuppressive activities of Fingolimod.	Efficacy	Drugbank
Colchicine	Cyclosporine	Colchicine may increase the immunosuppressive activities of Cyclosporine.	Efficacy	Drugbank
Colchicine	Propacetamol	Colchicine may increase the hepatotoxic activities of Propacetamol.	Side effects	Drugbank
Colchicine	Pravastatin	Colchicine may increase the myopathic rhabdomyolysis activities of Pravastatin.	Side effects	Drugbank
Colchicine	Mevastatin	Colchicine may increase the myopathic rhabdomyolysis activities of Mevastatin.	Side effects	Drugbank
Colchicine	Pitavastatin	Colchicine may increase the myopathic rhabdomyolysis activities of Pitavastatin.	Side effects	Drugbank
Colchicine	Rosuvastatin	Rosuvastatin may increase the myopathic rhabdomyolysis activities of Colchicine.	Side effects	Drugbank
Prednisone	Roflumilast	Roflumilast may increase the immunosuppressive activities of Prednisone.	Efficacy	Drugbank
Prednisone	Dicoumarol	Prednisone may increase the anticoagulant activities of Dicoumarol.	Efficacy	Drugbank
Prednisone	Phenindione	Prednisone may increase the anticoagulant activities of Phenindione.	Efficacy	Drugbank
Prednisone	Phenprocoumon	Prednisone may increase the anticoagulant activities of Phenprocoumon.	Efficacy	Drugbank
Prednisone	4-hydroxycoumarin	Prednisone may increase the anticoagulant activities of 4-hydroxycoumarin.	Efficacy	Drugbank
Prednisone	Coumarin	Prednisone may increase the anticoagulant activities of Coumarin.	Efficacy	Drugbank
Prednisone	Ethyl biscoumacetate	Prednisone may increase the anticoagulant activities of Ethyl biscoumacetate.	Efficacy	Drugbank
Prednisone	Fluindione	Prednisone may increase the anticoagulant activities of Fluindione.	Efficacy	Drugbank
Prednisone	Clorindione	Prednisone may increase the anticoagulant activities of Clorindione.	Efficacy	Drugbank
Prednisone	Diphenadione	Prednisone may increase the anticoagulant activities of Diphenadione.	Efficacy	Drugbank
Prednisone	Tioclomarol	Prednisone may increase the anticoagulant activities of Tioclomarol.	Efficacy	Drugbank
Prednisone	Warfarin	Prednisone may increase the anticoagulant activities of Warfarin.	Efficacy	Drugbank
Prednisone	Acenocoumarol	Prednisone may increase the anticoagulant activities of Acenocoumarol.	Efficacy	Drugbank
Prednisone	(R)-warfarin	Prednisone may increase the anticoagulant activities of (R)-warfarin.	Efficacy	Drugbank
Prednisone	(S)-Warfarin	Prednisone may increase the anticoagulant activities of (S)-Warfarin.	Efficacy	Drugbank
Prednisone	Tofacitinib	Prednisone may increase the immunosuppressive activities of Tofacitinib.	Efficacy	Drugbank
Prednisone	Trastuzumab	Trastuzumab may increase the neutropenic activities of Prednisone.	Side effects	Drugbank
Prednisone	Fingolimod	Prednisone may increase the immunosuppressive activities of Fingolimod.	Efficacy	Drugbank
Prednisone	Tacrolimus	Tacrolimus may increase the immunosuppressive activities of Prednisone.	Efficacy	Drugbank
Prednisone	Chlorthalidone	Prednisone may increase the hypokalemic activities of Chlorthalidone.	Side effects	Drugbank
Prednisone	Metolazone	Prednisone may increase the hypokalemic activities of Metolazone.	Side effects	Drugbank
Prednisone	Indapamide	Prednisone may increase the hypokalemic activities of Indapamide.	Side effects	Drugbank
Prednisone	Quinethazone	Prednisone may increase the hypokalemic activities of Quinethazone.	Side effects	Drugbank
Prednisone	Epitizide	Prednisone may increase the hypokalemic activities of Epitizide.	Side effects	Drugbank
Prednisone	Magnesium oxide	The bioavailability of Prednisone can be decreased when combined with Magnesium oxide.	Efficacy	Drugbank
Prednisone	Sodium bicarbonate	The bioavailability of Prednisone can be decreased when combined with Sodium bicarbonate.	Efficacy	Drugbank
Prednisone	Aluminum hydroxide	The bioavailability of Prednisone can be decreased when combined with Aluminum hydroxide.	Efficacy	Drugbank
Prednisone	Calcium carbonate	The bioavailability of Prednisone can be decreased when combined with Calcium carbonate.	Efficacy	Drugbank
Prednisone	Magaldrate	The bioavailability of Prednisone can be decreased when combined with Magaldrate.	Efficacy	Drugbank
Prednisone	Magnesium hydroxide	The bioavailability of Prednisone can be decreased when combined with Magnesium hydroxide.	Efficacy	Drugbank
Prednisone	Magnesium trisilicate	The bioavailability of Prednisone can be decreased when combined with Magnesium trisilicate.	Efficacy	Drugbank
Prednisone	Magnesium carbonate	The bioavailability of Prednisone can be decreased when combined with Magnesium carbonate.	Efficacy	Drugbank
Prednisone	Magnesium silicate	The bioavailability of Prednisone can be decreased when combined with Magnesium silicate.	Efficacy	Drugbank
Prednisone	Aluminium acetoacetate	The bioavailability of Prednisone can be decreased when combined with Aluminium acetoacetate.	Efficacy	Drugbank
Prednisone	Hydrotalcite	The bioavailability of Prednisone can be decreased when combined with Hydrotalcite.	Efficacy	Drugbank
Prednisone	Magnesium peroxide	The bioavailability of Prednisone can be decreased when combined with Magnesium peroxide.	Efficacy	Drugbank
Prednisone	Almasilate	The bioavailability of Prednisone can be decreased when combined with Almasilate.	Efficacy	Drugbank
Prednisone	Aluminium glycinate	The bioavailability of Prednisone can be decreased when combined with Aluminium glycinate.	Efficacy	Drugbank
Prednisone	Aloglutamol	The bioavailability of Prednisone can be decreased when combined with Aloglutamol.	Efficacy	Drugbank
Prednisone	Calcium silicate	The bioavailability of Prednisone can be decreased when combined with Calcium silicate.	Efficacy	Drugbank
Prednisone	Aluminium phosphate	The bioavailability of Prednisone can be decreased when combined with Aluminium phosphate.	Efficacy	Drugbank
Prednisone	Cyclosporine	Prednisone may increase the immunosuppressive activities of Cyclosporine.	Efficacy	Drugbank
Hydrocortisone	Roflumilast	Roflumilast may increase the immunosuppressive activities of Hydrocortisone.	Efficacy	Drugbank
Hydrocortisone	Dicoumarol	Hydrocortisone may increase the anticoagulant activities of Dicoumarol.	Efficacy	Drugbank
Hydrocortisone	Phenindione	Hydrocortisone may increase the anticoagulant activities of Phenindione.	Efficacy	Drugbank
Hydrocortisone	Phenprocoumon	Hydrocortisone may increase the anticoagulant activities of Phenprocoumon.	Efficacy	Drugbank
Hydrocortisone	4-hydroxycoumarin	Hydrocortisone may increase the anticoagulant activities of 4-hydroxycoumarin.	Efficacy	Drugbank
Hydrocortisone	Coumarin	Hydrocortisone may increase the anticoagulant activities of Coumarin.	Efficacy	Drugbank
Hydrocortisone	Ethyl biscoumacetate	Hydrocortisone may increase the anticoagulant activities of Ethyl biscoumacetate.	Efficacy	Drugbank
Hydrocortisone	Fluindione	Hydrocortisone may increase the anticoagulant activities of Fluindione.	Efficacy	Drugbank
Hydrocortisone	Clorindione	Hydrocortisone may increase the anticoagulant activities of Clorindione.	Efficacy	Drugbank
Hydrocortisone	Diphenadione	Hydrocortisone may increase the anticoagulant activities of Diphenadione.	Efficacy	Drugbank
Hydrocortisone	Tioclomarol	Hydrocortisone may increase the anticoagulant activities of Tioclomarol.	Efficacy	Drugbank
Hydrocortisone	Tofacitinib	Hydrocortisone may increase the immunosuppressive activities of Tofacitinib.	Efficacy	Drugbank
Hydrocortisone	Trastuzumab	Trastuzumab may increase the neutropenic activities of Hydrocortisone.	Side effects	Drugbank
Hydrocortisone	Fingolimod	Hydrocortisone may increase the immunosuppressive activities of Fingolimod.	Efficacy	Drugbank
Hydrocortisone	Tacrolimus	Tacrolimus may increase the immunosuppressive activities of Hydrocortisone.	Efficacy	Drugbank
Hydrocortisone	Chlorthalidone	Hydrocortisone may increase the hypokalemic activities of Chlorthalidone.	Side effects	Drugbank
Hydrocortisone	Metolazone	Hydrocortisone may increase the hypokalemic activities of Metolazone.	Side effects	Drugbank
Hydrocortisone	Indapamide	Hydrocortisone may increase the hypokalemic activities of Indapamide.	Side effects	Drugbank
Hydrocortisone	Quinethazone	Hydrocortisone may increase the hypokalemic activities of Quinethazone.	Side effects	Drugbank
Hydrocortisone	Epitizide	Hydrocortisone may increase the hypokalemic activities of Epitizide.	Side effects	Drugbank
Hydrocortisone	Magnesium oxide	The bioavailability of Hydrocortisone can be decreased when combined with Magnesium oxide.	Efficacy	Drugbank
Hydrocortisone	Sodium bicarbonate	The bioavailability of Hydrocortisone can be decreased when combined with Sodium bicarbonate.	Efficacy	Drugbank
Hydrocortisone	Aluminum hydroxide	The bioavailability of Hydrocortisone can be decreased when combined with Aluminum hydroxide.	Efficacy	Drugbank
Hydrocortisone	Calcium carbonate	The bioavailability of Hydrocortisone can be decreased when combined with Calcium carbonate.	Efficacy	Drugbank
Hydrocortisone	Magaldrate	The bioavailability of Hydrocortisone can be decreased when combined with Magaldrate.	Efficacy	Drugbank
Hydrocortisone	Magnesium hydroxide	The bioavailability of Hydrocortisone can be decreased when combined with Magnesium hydroxide.	Efficacy	Drugbank
Hydrocortisone	Magnesium trisilicate	The bioavailability of Hydrocortisone can be decreased when combined with Magnesium trisilicate.	Efficacy	Drugbank
Hydrocortisone	Magnesium carbonate	The bioavailability of Hydrocortisone can be decreased when combined with Magnesium carbonate.	Efficacy	Drugbank
Hydrocortisone	Magnesium silicate	The bioavailability of Hydrocortisone can be decreased when combined with Magnesium silicate.	Efficacy	Drugbank
Hydrocortisone	Aluminium acetoacetate	The bioavailability of Hydrocortisone can be decreased when combined with Aluminium acetoacetate.	Efficacy	Drugbank
Hydrocortisone	Hydrotalcite	The bioavailability of Hydrocortisone can be decreased when combined with Hydrotalcite.	Efficacy	Drugbank
Hydrocortisone	Magnesium peroxide	The bioavailability of Hydrocortisone can be decreased when combined with Magnesium peroxide.	Efficacy	Drugbank
Hydrocortisone	Almasilate	The bioavailability of Hydrocortisone can be decreased when combined with Almasilate.	Efficacy	Drugbank
Hydrocortisone	Aluminium glycinate	The bioavailability of Hydrocortisone can be decreased when combined with Aluminium glycinate.	Efficacy	Drugbank
Hydrocortisone	Aloglutamol	The bioavailability of Hydrocortisone can be decreased when combined with Aloglutamol.	Efficacy	Drugbank
Hydrocortisone	Calcium silicate	The bioavailability of Hydrocortisone can be decreased when combined with Calcium silicate.	Efficacy	Drugbank
Hydrocortisone	Aluminium phosphate	The bioavailability of Hydrocortisone can be decreased when combined with Aluminium phosphate.	Efficacy	Drugbank
Hydrocortisone	Ocrelizumab	Ocrelizumab may increase the immunosuppressive activities of Hydrocortisone.	Efficacy	Drugbank
Hydrocortisone	Colestipol	The absorption of Hydrocortisone can be decreased when combined with Colestipol.	Efficacy	Drugbank
Hydrocortisone	Cyclosporine	Hydrocortisone may increase the immunosuppressive activities of Cyclosporine.	Efficacy	Drugbank
Methylprednisolone	Roflumilast	Roflumilast may increase the immunosuppressive activities of Methylprednisolone.	Efficacy	Drugbank
Methylprednisolone	Dicoumarol	Methylprednisolone may increase the anticoagulant activities of Dicoumarol.	Efficacy	Drugbank
Methylprednisolone	Phenindione	Methylprednisolone may increase the anticoagulant activities of Phenindione.	Efficacy	Drugbank
Methylprednisolone	Phenprocoumon	Methylprednisolone may increase the anticoagulant activities of Phenprocoumon.	Efficacy	Drugbank
Methylprednisolone	4-hydroxycoumarin	Methylprednisolone may increase the anticoagulant activities of 4-hydroxycoumarin.	Efficacy	Drugbank
Methylprednisolone	Coumarin	Methylprednisolone may increase the anticoagulant activities of Coumarin.	Efficacy	Drugbank
Methylprednisolone	Ethyl biscoumacetate	Methylprednisolone may increase the anticoagulant activities of Ethyl biscoumacetate.	Efficacy	Drugbank
Methylprednisolone	Fluindione	Methylprednisolone may increase the anticoagulant activities of Fluindione.	Efficacy	Drugbank
Methylprednisolone	Clorindione	Methylprednisolone may increase the anticoagulant activities of Clorindione.	Efficacy	Drugbank
Methylprednisolone	Diphenadione	Methylprednisolone may increase the anticoagulant activities of Diphenadione.	Efficacy	Drugbank
Methylprednisolone	Tioclomarol	Methylprednisolone may increase the anticoagulant activities of Tioclomarol.	Efficacy	Drugbank
Methylprednisolone	Tofacitinib	Methylprednisolone may increase the immunosuppressive activities of Tofacitinib.	Efficacy	Drugbank
Methylprednisolone	Trastuzumab	Trastuzumab may increase the neutropenic activities of Methylprednisolone.	Side effects	Drugbank
Methylprednisolone	Fingolimod	Methylprednisolone may increase the immunosuppressive activities of Fingolimod.	Efficacy	Drugbank
Methylprednisolone	Tacrolimus	Tacrolimus may increase the immunosuppressive activities of Methylprednisolone.	Efficacy	Drugbank
Methylprednisolone	Chlorthalidone	Methylprednisolone may increase the hypokalemic activities of Chlorthalidone.	Side effects	Drugbank
Methylprednisolone	Metolazone	Methylprednisolone may increase the hypokalemic activities of Metolazone.	Side effects	Drugbank
Methylprednisolone	Indapamide	Methylprednisolone may increase the hypokalemic activities of Indapamide.	Side effects	Drugbank
Methylprednisolone	Quinethazone	Methylprednisolone may increase the hypokalemic activities of Quinethazone.	Side effects	Drugbank
Methylprednisolone	Epitizide	Methylprednisolone may increase the hypokalemic activities of Epitizide.	Side effects	Drugbank
Methylprednisolone	Magnesium oxide	The bioavailability of Methylprednisolone can be decreased when combined with Magnesium oxide.	Efficacy	Drugbank
Methylprednisolone	Sodium bicarbonate	The bioavailability of Methylprednisolone can be decreased when combined with Sodium bicarbonate.	Efficacy	Drugbank
Methylprednisolone	Aluminum hydroxide	The bioavailability of Methylprednisolone can be decreased when combined with Aluminum hydroxide.	Efficacy	Drugbank
Methylprednisolone	Calcium carbonate	The bioavailability of Methylprednisolone can be decreased when combined with Calcium carbonate.	Efficacy	Drugbank
Methylprednisolone	Magaldrate	The bioavailability of Methylprednisolone can be decreased when combined with Magaldrate.	Efficacy	Drugbank
Methylprednisolone	Magnesium hydroxide	The bioavailability of Methylprednisolone can be decreased when combined with Magnesium hydroxide.	Efficacy	Drugbank
Methylprednisolone	Magnesium trisilicate	The bioavailability of Methylprednisolone can be decreased when combined with Magnesium trisilicate.	Efficacy	Drugbank
Methylprednisolone	Magnesium carbonate	The bioavailability of Methylprednisolone can be decreased when combined with Magnesium carbonate.	Efficacy	Drugbank
Methylprednisolone	Magnesium silicate	The bioavailability of Methylprednisolone can be decreased when combined with Magnesium silicate.	Efficacy	Drugbank
Methylprednisolone	Aluminium acetoacetate	The bioavailability of Methylprednisolone can be decreased when combined with Aluminium acetoacetate.	Efficacy	Drugbank
Methylprednisolone	Hydrotalcite	The bioavailability of Methylprednisolone can be decreased when combined with Hydrotalcite.	Efficacy	Drugbank
Methylprednisolone	Magnesium peroxide	The bioavailability of Methylprednisolone can be decreased when combined with Magnesium peroxide.	Efficacy	Drugbank
Methylprednisolone	Almasilate	The bioavailability of Methylprednisolone can be decreased when combined with Almasilate.	Efficacy	Drugbank
Methylprednisolone	Aluminium glycinate	The bioavailability of Methylprednisolone can be decreased when combined with Aluminium glycinate.	Efficacy	Drugbank
Methylprednisolone	Aloglutamol	The bioavailability of Methylprednisolone can be decreased when combined with Aloglutamol.	Efficacy	Drugbank
Methylprednisolone	Calcium silicate	The bioavailability of Methylprednisolone can be decreased when combined with Calcium silicate.	Efficacy	Drugbank
Methylprednisolone	Aluminium phosphate	The bioavailability of Methylprednisolone can be decreased when combined with Aluminium phosphate.	Efficacy	Drugbank
Methylprednisolone	Ocrelizumab	Ocrelizumab may increase the immunosuppressive activities of Methylprednisolone.	Efficacy	Drugbank
Tocilizumab	Roflumilast	Tocilizumab may increase the immunosuppressive activities of Roflumilast.	Efficacy	Drugbank
Tocilizumab	Etanercept	Tocilizumab may increase the immunosuppressive activities of Etanercept.	Efficacy	Drugbank
Tocilizumab	Adalimumab	Tocilizumab may increase the immunosuppressive activities of Adalimumab.	Efficacy	Drugbank
Tocilizumab	Infliximab	Tocilizumab may increase the immunosuppressive activities of Infliximab.	Efficacy	Drugbank
Tocilizumab	Afelimomab	Tocilizumab may increase the immunosuppressive activities of Afelimomab.	Efficacy	Drugbank
Tocilizumab	Golimumab	Tocilizumab may increase the immunosuppressive activities of Golimumab.	Efficacy	Drugbank
Tocilizumab	Certolizumab pegol	Tocilizumab may increase the immunosuppressive activities of Certolizumab pegol.	Efficacy	Drugbank
Tocilizumab	Chlorotrianisene	Chlorotrianisene may increase the thrombogenic activities of Tocilizumab.	Side effects	Drugbank
Tocilizumab	Dienestrol	Dienestrol may increase the thrombogenic activities of Tocilizumab.	Side effects	Drugbank
Tocilizumab	Estriol	Estriol may increase the thrombogenic activities of Tocilizumab.	Side effects	Drugbank
Tocilizumab	Quinestrol	Quinestrol may increase the thrombogenic activities of Tocilizumab.	Side effects	Drugbank
Tocilizumab	Hexestrol	Hexestrol may increase the thrombogenic activities of Tocilizumab.	Side effects	Drugbank
Tocilizumab	Tibolone	Tibolone may increase the thrombogenic activities of Tocilizumab.	Side effects	Drugbank
Tocilizumab	Polyestradiol phosphate	Polyestradiol phosphate may increase the thrombogenic activities of Tocilizumab.	Side effects	Drugbank
Tocilizumab	Zeranol	Zeranol may increase the thrombogenic activities of Tocilizumab.	Side effects	Drugbank
Tocilizumab	Equol	Equol may increase the thrombogenic activities of Tocilizumab.	Side effects	Drugbank
Tocilizumab	Promestriene	Promestriene may increase the thrombogenic activities of Tocilizumab.	Side effects	Drugbank
Tocilizumab	Methallenestril	Methallenestril may increase the thrombogenic activities of Tocilizumab.	Side effects	Drugbank
Tocilizumab	Epimestrol	Epimestrol may increase the thrombogenic activities of Tocilizumab.	Side effects	Drugbank
Tocilizumab	Moxestrol	Moxestrol may increase the thrombogenic activities of Tocilizumab.	Side effects	Drugbank
Tocilizumab	Biochanin A	Biochanin A may increase the thrombogenic activities of Tocilizumab.	Side effects	Drugbank
Tocilizumab	Formononetin	Formononetin may increase the thrombogenic activities of Tocilizumab.	Side effects	Drugbank
Tocilizumab	Synthetic Conjugated Estrogens, A	Synthetic Conjugated Estrogens, A may increase the thrombogenic activities of Tocilizumab.	Side effects	Drugbank
Tocilizumab	Synthetic Conjugated Estrogens, B	Synthetic Conjugated Estrogens, B may increase the thrombogenic activities of Tocilizumab.	Side effects	Drugbank
Tocilizumab	Esterified estrogens	Esterified estrogens may increase the thrombogenic activities of Tocilizumab.	Side effects	Drugbank
Tocilizumab	Trastuzumab	Trastuzumab may increase the neutropenic activities of Tocilizumab.	Side effects	Drugbank
Tocilizumab	Fingolimod	Tocilizumab may increase the immunosuppressive activities of Fingolimod.	Efficacy	Drugbank
Tocilizumab	Tacrolimus	Tacrolimus may increase the immunosuppressive activities of Tocilizumab.	Efficacy	Drugbank
Tocilizumab	Ocrelizumab	Ocrelizumab may increase the immunosuppressive activities of Tocilizumab.	Efficacy	Drugbank
Tocilizumab	Cyclosporine	Tocilizumab may increase the immunosuppressive activities of Cyclosporine.	Efficacy	Drugbank
Ruxolitinib	Roflumilast	Roflumilast may increase the immunosuppressive activities of Ruxolitinib.	Efficacy	Drugbank
Ruxolitinib	Esmolol	Ruxolitinib may increase the bradycardic activities of Esmolol.	Side effects	Drugbank
Ruxolitinib	Betaxolol	Ruxolitinib may increase the bradycardic activities of Betaxolol.	Side effects	Drugbank
Ruxolitinib	Midodrine	Ruxolitinib may increase the bradycardic activities of Midodrine.	Side effects	Drugbank
Ruxolitinib	Pregabalin	Ruxolitinib may increase the bradycardic activities of Pregabalin.	Side effects	Drugbank
Ruxolitinib	Metoprolol	Ruxolitinib may increase the bradycardic activities of Metoprolol.	Side effects	Drugbank
Ruxolitinib	Isradipine	Ruxolitinib may increase the bradycardic activities of Isradipine.	Side effects	Drugbank
Ruxolitinib	Atenolol	Ruxolitinib may increase the bradycardic activities of Atenolol.	Side effects	Drugbank
Ruxolitinib	Diltiazem	Ruxolitinib may increase the bradycardic activities of Diltiazem.	Side effects	Drugbank
Ruxolitinib	Trimethadione	Ruxolitinib may increase the bradycardic activities of Trimethadione.	Side effects	Drugbank
Ruxolitinib	Timolol	Ruxolitinib may increase the bradycardic activities of Timolol.	Side effects	Drugbank
Ruxolitinib	Amlodipine	Ruxolitinib may increase the bradycardic activities of Amlodipine.	Side effects	Drugbank
Ruxolitinib	Digoxin	Ruxolitinib may increase the bradycardic activities of Digoxin.	Side effects	Drugbank
Ruxolitinib	Nimodipine	Ruxolitinib may increase the bradycardic activities of Nimodipine.	Side effects	Drugbank
Ruxolitinib	Nisoldipine	Ruxolitinib may increase the bradycardic activities of Nisoldipine.	Side effects	Drugbank
Ruxolitinib	Bendroflumethiazide	Ruxolitinib may increase the bradycardic activities of Bendroflumethiazide.	Side effects	Drugbank
Ruxolitinib	Sotalol	Ruxolitinib may increase the bradycardic activities of Sotalol.	Side effects	Drugbank
Ruxolitinib	Lercanidipine	Ruxolitinib may increase the bradycardic activities of Lercanidipine.	Side effects	Drugbank
Ruxolitinib	Lamotrigine	Ruxolitinib may increase the bradycardic activities of Lamotrigine.	Side effects	Drugbank
Ruxolitinib	Cinnarizine	Ruxolitinib may increase the bradycardic activities of Cinnarizine.	Side effects	Drugbank
Ruxolitinib	Propranolol	Ruxolitinib may increase the bradycardic activities of Propranolol.	Side effects	Drugbank
Ruxolitinib	Clonidine	Ruxolitinib may increase the bradycardic activities of Clonidine.	Side effects	Drugbank
Ruxolitinib	Ethosuximide	Ruxolitinib may increase the bradycardic activities of Ethosuximide.	Side effects	Drugbank
Ruxolitinib	Labetalol	Ruxolitinib may increase the bradycardic activities of Labetalol.	Side effects	Drugbank
Ruxolitinib	Bisoprolol	Ruxolitinib may increase the bradycardic activities of Bisoprolol.	Side effects	Drugbank
Ruxolitinib	Nicardipine	Ruxolitinib may increase the bradycardic activities of Nicardipine.	Side effects	Drugbank
Ruxolitinib	Dexmedetomidine	Ruxolitinib may increase the bradycardic activities of Dexmedetomidine.	Side effects	Drugbank
Ruxolitinib	Magnesium sulfate	Ruxolitinib may increase the bradycardic activities of Magnesium sulfate.	Side effects	Drugbank
Ruxolitinib	Verapamil	Ruxolitinib may increase the bradycardic activities of Verapamil.	Side effects	Drugbank
Ruxolitinib	Galantamine	Ruxolitinib may increase the bradycardic activities of Galantamine.	Side effects	Drugbank
Ruxolitinib	Tizanidine	Ruxolitinib may increase the bradycardic activities of Tizanidine.	Side effects	Drugbank
Ruxolitinib	Sufentanil	Ruxolitinib may increase the bradycardic activities of Sufentanil.	Side effects	Drugbank
Ruxolitinib	Alfentanil	Ruxolitinib may increase the bradycardic activities of Alfentanil.	Side effects	Drugbank
Ruxolitinib	Fentanyl	Ruxolitinib may increase the bradycardic activities of Fentanyl.	Side effects	Drugbank
Ruxolitinib	Levomenthol	Ruxolitinib may increase the bradycardic activities of Levomenthol.	Side effects	Drugbank
Ruxolitinib	Donepezil	Ruxolitinib may increase the bradycardic activities of Donepezil.	Side effects	Drugbank
Ruxolitinib	Alprenolol	Ruxolitinib may increase the bradycardic activities of Alprenolol.	Side effects	Drugbank
Ruxolitinib	Remifentanil	Ruxolitinib may increase the bradycardic activities of Remifentanil.	Side effects	Drugbank
Ruxolitinib	Zonisamide	Ruxolitinib may increase the bradycardic activities of Zonisamide.	Side effects	Drugbank
Ruxolitinib	Pindolol	Ruxolitinib may increase the bradycardic activities of Pindolol.	Side effects	Drugbank
Ruxolitinib	Methyldopa	Ruxolitinib may increase the bradycardic activities of Methyldopa.	Side effects	Drugbank
Ruxolitinib	Rivastigmine	Ruxolitinib may increase the bradycardic activities of Rivastigmine.	Side effects	Drugbank
Ruxolitinib	Guanfacine	Ruxolitinib may increase the bradycardic activities of Guanfacine.	Side effects	Drugbank
Ruxolitinib	Felodipine	Ruxolitinib may increase the bradycardic activities of Felodipine.	Side effects	Drugbank
Ruxolitinib	Nitrendipine	Ruxolitinib may increase the bradycardic activities of Nitrendipine.	Side effects	Drugbank
Ruxolitinib	Perhexiline	Ruxolitinib may increase the bradycardic activities of Perhexiline.	Side effects	Drugbank
Ruxolitinib	Nifedipine	Ruxolitinib may increase the bradycardic activities of Nifedipine.	Side effects	Drugbank
Ruxolitinib	Amiodarone	Ruxolitinib may increase the bradycardic activities of Amiodarone.	Side effects	Drugbank
Ruxolitinib	Carvedilol	Ruxolitinib may increase the bradycardic activities of Carvedilol.	Side effects	Drugbank
Ruxolitinib	Bretylium	Ruxolitinib may increase the bradycardic activities of Bretylium.	Side effects	Drugbank
Ruxolitinib	Propafenone	Ruxolitinib may increase the bradycardic activities of Propafenone.	Side effects	Drugbank
Ruxolitinib	Acebutolol	Ruxolitinib may increase the bradycardic activities of Acebutolol.	Side effects	Drugbank
Ruxolitinib	Nadolol	Ruxolitinib may increase the bradycardic activities of Nadolol.	Side effects	Drugbank
Ruxolitinib	Bepridil	Ruxolitinib may increase the bradycardic activities of Bepridil.	Side effects	Drugbank
Ruxolitinib	Bevantolol	Ruxolitinib may increase the bradycardic activities of Bevantolol.	Side effects	Drugbank
Ruxolitinib	Practolol	Ruxolitinib may increase the bradycardic activities of Practolol.	Side effects	Drugbank
Ruxolitinib	Penbutolol	Ruxolitinib may increase the bradycardic activities of Penbutolol.	Side effects	Drugbank
Ruxolitinib	Oxprenolol	Ruxolitinib may increase the bradycardic activities of Oxprenolol.	Side effects	Drugbank
Ruxolitinib	Nimesulide	Ruxolitinib may increase the bradycardic activities of Nimesulide.	Side effects	Drugbank
Ruxolitinib	Prenylamine	Ruxolitinib may increase the bradycardic activities of Prenylamine.	Side effects	Drugbank
Ruxolitinib	Cyclandelate	Ruxolitinib may increase the bradycardic activities of Cyclandelate.	Side effects	Drugbank
Ruxolitinib	Flunarizine	Ruxolitinib may increase the bradycardic activities of Flunarizine.	Side effects	Drugbank
Ruxolitinib	Fluspirilene	Ruxolitinib may increase the bradycardic activities of Fluspirilene.	Side effects	Drugbank
Ruxolitinib	Celiprolol	Ruxolitinib may increase the bradycardic activities of Celiprolol.	Side effects	Drugbank
Ruxolitinib	Nebivolol	Ruxolitinib may increase the bradycardic activities of Nebivolol.	Side effects	Drugbank
Ruxolitinib	Lucinactant	Ruxolitinib may increase the bradycardic activities of Lucinactant.	Side effects	Drugbank
Ruxolitinib	Clevidipine	Ruxolitinib may increase the bradycardic activities of Clevidipine.	Side effects	Drugbank
Ruxolitinib	Methsuximide	Ruxolitinib may increase the bradycardic activities of Methsuximide.	Side effects	Drugbank
Ruxolitinib	Seletracetam	Ruxolitinib may increase the bradycardic activities of Seletracetam.	Side effects	Drugbank
Ruxolitinib	Nylidrin	Ruxolitinib may increase the bradycardic activities of Nylidrin.	Side effects	Drugbank
Ruxolitinib	Lacosamide	Ruxolitinib may increase the bradycardic activities of Lacosamide.	Side effects	Drugbank
Ruxolitinib	Calfactant	Ruxolitinib may increase the bradycardic activities of Calfactant.	Side effects	Drugbank
Ruxolitinib	Dotarizine	Ruxolitinib may increase the bradycardic activities of Dotarizine.	Side effects	Drugbank
Ruxolitinib	Pasireotide	Ruxolitinib may increase the bradycardic activities of Pasireotide.	Side effects	Drugbank
Ruxolitinib	Nilvadipine	Ruxolitinib may increase the bradycardic activities of Nilvadipine.	Side effects	Drugbank
Ruxolitinib	Bufuralol	Ruxolitinib may increase the bradycardic activities of Bufuralol.	Side effects	Drugbank
Ruxolitinib	Beractant	Ruxolitinib may increase the bradycardic activities of Beractant.	Side effects	Drugbank
Ruxolitinib	Lanreotide	Ruxolitinib may increase the bradycardic activities of Lanreotide.	Side effects	Drugbank
Ruxolitinib	Tranilast	Ruxolitinib may increase the bradycardic activities of Tranilast.	Side effects	Drugbank
Ruxolitinib	Bopindolol	Ruxolitinib may increase the bradycardic activities of Bopindolol.	Side effects	Drugbank
Ruxolitinib	Bupranolol	Ruxolitinib may increase the bradycardic activities of Bupranolol.	Side effects	Drugbank
Ruxolitinib	Agmatine	Ruxolitinib may increase the bradycardic activities of Agmatine.	Side effects	Drugbank
Ruxolitinib	Fingolimod	Ruxolitinib may increase the bradycardic activities of Fingolimod.	Side effects	Drugbank
Ruxolitinib	Regorafenib	Ruxolitinib may increase the bradycardic activities of Regorafenib.	Side effects	Drugbank
Ruxolitinib	Indenolol	Ruxolitinib may increase the bradycardic activities of Indenolol.	Side effects	Drugbank
Ruxolitinib	Fendiline	Ruxolitinib may increase the bradycardic activities of Fendiline.	Side effects	Drugbank
Ruxolitinib	Eperisone	Ruxolitinib may increase the bradycardic activities of Eperisone.	Side effects	Drugbank
Ruxolitinib	Ceritinib	Ruxolitinib may increase the bradycardic activities of Ceritinib.	Side effects	Drugbank
Ruxolitinib	Ivabradine	Ruxolitinib may increase the bradycardic activities of Ivabradine.	Side effects	Drugbank
Ruxolitinib	Trimebutine	Ruxolitinib may increase the bradycardic activities of Trimebutine.	Side effects	Drugbank
Ruxolitinib	Pinaverium	Ruxolitinib may increase the bradycardic activities of Pinaverium.	Side effects	Drugbank
Ruxolitinib	Poractant alfa	Ruxolitinib may increase the bradycardic activities of Poractant alfa.	Side effects	Drugbank
Ruxolitinib	Arotinolol	Ruxolitinib may increase the bradycardic activities of Arotinolol.	Side effects	Drugbank
Ruxolitinib	Tolfenamic acid	Ruxolitinib may increase the bradycardic activities of Tolfenamic acid.	Side effects	Drugbank
Ruxolitinib	Barnidipine	Ruxolitinib may increase the bradycardic activities of Barnidipine.	Side effects	Drugbank
Ruxolitinib	Aranidipine	Ruxolitinib may increase the bradycardic activities of Aranidipine.	Side effects	Drugbank
Ruxolitinib	Azelnidipine	Ruxolitinib may increase the bradycardic activities of Azelnidipine.	Side effects	Drugbank
Ruxolitinib	Benidipine	Ruxolitinib may increase the bradycardic activities of Benidipine.	Side effects	Drugbank
Ruxolitinib	Cilnidipine	Ruxolitinib may increase the bradycardic activities of Cilnidipine.	Side effects	Drugbank
Ruxolitinib	Darodipine	Ruxolitinib may increase the bradycardic activities of Darodipine.	Side effects	Drugbank
Ruxolitinib	Efonidipine	Ruxolitinib may increase the bradycardic activities of Efonidipine.	Side effects	Drugbank
Ruxolitinib	Lacidipine	Ruxolitinib may increase the bradycardic activities of Lacidipine.	Side effects	Drugbank
Ruxolitinib	Manidipine	Ruxolitinib may increase the bradycardic activities of Manidipine.	Side effects	Drugbank
Ruxolitinib	Niguldipine	Ruxolitinib may increase the bradycardic activities of Niguldipine.	Side effects	Drugbank
Ruxolitinib	Niludipine	Ruxolitinib may increase the bradycardic activities of Niludipine.	Side effects	Drugbank
Ruxolitinib	Levobetaxolol	Ruxolitinib may increase the bradycardic activities of Levobetaxolol.	Side effects	Drugbank
Ruxolitinib	Talinolol	Ruxolitinib may increase the bradycardic activities of Talinolol.	Side effects	Drugbank
Ruxolitinib	Anisodamine	Ruxolitinib may increase the bradycardic activities of Anisodamine.	Side effects	Drugbank
Ruxolitinib	Carboxyamidotriazole	Ruxolitinib may increase the bradycardic activities of Carboxyamidotriazole.	Side effects	Drugbank
Ruxolitinib	Naftopidil	Ruxolitinib may increase the bradycardic activities of Naftopidil.	Side effects	Drugbank
Ruxolitinib	Tetrahydropalmatine	Ruxolitinib may increase the bradycardic activities of Tetrahydropalmatine.	Side effects	Drugbank
Ruxolitinib	Vinpocetine	Ruxolitinib may increase the bradycardic activities of Vinpocetine.	Side effects	Drugbank
Ruxolitinib	Landiolol	Ruxolitinib may increase the bradycardic activities of Landiolol.	Side effects	Drugbank
Ruxolitinib	Bucindolol	Ruxolitinib may increase the bradycardic activities of Bucindolol.	Side effects	Drugbank
Ruxolitinib	Gallopamil	Ruxolitinib may increase the bradycardic activities of Gallopamil.	Side effects	Drugbank
Ruxolitinib	Esatenolol	Ruxolitinib may increase the bradycardic activities of Esatenolol.	Side effects	Drugbank
Ruxolitinib	Bencyclane	Ruxolitinib may increase the bradycardic activities of Bencyclane.	Side effects	Drugbank
Ruxolitinib	Otilonium	Ruxolitinib may increase the bradycardic activities of Otilonium.	Side effects	Drugbank
Ruxolitinib	Cloranolol	Ruxolitinib may increase the bradycardic activities of Cloranolol.	Side effects	Drugbank
Ruxolitinib	Mepindolol	Ruxolitinib may increase the bradycardic activities of Mepindolol.	Side effects	Drugbank
Ruxolitinib	Terodiline	Ruxolitinib may increase the bradycardic activities of Terodiline.	Side effects	Drugbank
Ruxolitinib	Epanolol	Ruxolitinib may increase the bradycardic activities of Epanolol.	Side effects	Drugbank
Ruxolitinib	Lidoflazine	Ruxolitinib may increase the bradycardic activities of Lidoflazine.	Side effects	Drugbank
Ruxolitinib	Tertatolol	Ruxolitinib may increase the bradycardic activities of Tertatolol.	Side effects	Drugbank
Ruxolitinib	Penfluridol	Ruxolitinib may increase the bradycardic activities of Penfluridol.	Side effects	Drugbank
Ruxolitinib	Caroverine	Ruxolitinib may increase the bradycardic activities of Caroverine.	Side effects	Drugbank
Ruxolitinib	WIN 55212-2	Ruxolitinib may increase the bradycardic activities of WIN 55212-2.	Side effects	Drugbank
Ruxolitinib	Fish oil	Ruxolitinib may increase the bradycardic activities of Fish oil.	Side effects	Drugbank
Ruxolitinib	Dexverapamil	Ruxolitinib may increase the bradycardic activities of Dexverapamil.	Side effects	Drugbank
Ruxolitinib	Emopamil	Ruxolitinib may increase the bradycardic activities of Emopamil.	Side effects	Drugbank
Ruxolitinib	Lomerizine	Ruxolitinib may increase the bradycardic activities of Lomerizine.	Side effects	Drugbank
Ruxolitinib	Tetrandrine	Ruxolitinib may increase the bradycardic activities of Tetrandrine.	Side effects	Drugbank
Ruxolitinib	Dexniguldipine	Ruxolitinib may increase the bradycardic activities of Dexniguldipine.	Side effects	Drugbank
Ruxolitinib	Mibefradil	Mibefradil may increase the bradycardic activities of Ruxolitinib.	Side effects	Drugbank
Ruxolitinib	Tofacitinib	Ruxolitinib may increase the immunosuppressive activities of Tofacitinib.	Efficacy	Drugbank
Ruxolitinib	Trastuzumab	Trastuzumab may increase the neutropenic activities of Ruxolitinib.	Side effects	Drugbank
Ruxolitinib	Tacrolimus	Tacrolimus may increase the immunosuppressive activities of Ruxolitinib.	Efficacy	Drugbank
Ruxolitinib	Lipegfilgrastim	Ruxolitinib may increase the myelosuppressive activities of Lipegfilgrastim.	Side effects	Drugbank
Ruxolitinib	Cyclosporine	Ruxolitinib may increase the immunosuppressive activities of Cyclosporine.	Efficacy	Drugbank
Sarilumab	Roflumilast	Roflumilast may increase the immunosuppressive activities of Sarilumab.	Efficacy	Drugbank
Sarilumab	Chlorotrianisene	Chlorotrianisene may increase the thrombogenic activities of Sarilumab.	Side effects	Drugbank
Sarilumab	Estrone	Estrone may increase the thrombogenic activities of Sarilumab.	Side effects	Drugbank
Sarilumab	Dienestrol	Dienestrol may increase the thrombogenic activities of Sarilumab.	Side effects	Drugbank
Sarilumab	Estriol	Estriol may increase the thrombogenic activities of Sarilumab.	Side effects	Drugbank
Sarilumab	Quinestrol	Quinestrol may increase the thrombogenic activities of Sarilumab.	Side effects	Drugbank
Sarilumab	Hexestrol	Hexestrol may increase the thrombogenic activities of Sarilumab.	Side effects	Drugbank
Sarilumab	Tibolone	Tibolone may increase the thrombogenic activities of Sarilumab.	Side effects	Drugbank
Sarilumab	Polyestradiol phosphate	Polyestradiol phosphate may increase the thrombogenic activities of Sarilumab.	Side effects	Drugbank
Sarilumab	Zeranol	Zeranol may increase the thrombogenic activities of Sarilumab.	Side effects	Drugbank
Sarilumab	Equol	Equol may increase the thrombogenic activities of Sarilumab.	Side effects	Drugbank
Sarilumab	Promestriene	Promestriene may increase the thrombogenic activities of Sarilumab.	Side effects	Drugbank
Sarilumab	Methallenestril	Methallenestril may increase the thrombogenic activities of Sarilumab.	Side effects	Drugbank
Sarilumab	Epimestrol	Epimestrol may increase the thrombogenic activities of Sarilumab.	Side effects	Drugbank
Sarilumab	Moxestrol	Moxestrol may increase the thrombogenic activities of Sarilumab.	Side effects	Drugbank
Sarilumab	Biochanin A	Biochanin A may increase the thrombogenic activities of Sarilumab.	Side effects	Drugbank
Sarilumab	Formononetin	Formononetin may increase the thrombogenic activities of Sarilumab.	Side effects	Drugbank
Sarilumab	Conjugated estrogens	Conjugated estrogens may increase the thrombogenic activities of Sarilumab.	Side effects	Drugbank
Sarilumab	Synthetic Conjugated Estrogens, A	Synthetic Conjugated Estrogens, A may increase the thrombogenic activities of Sarilumab.	Side effects	Drugbank
Sarilumab	Synthetic Conjugated Estrogens, B	Synthetic Conjugated Estrogens, B may increase the thrombogenic activities of Sarilumab.	Side effects	Drugbank
Sarilumab	Esterified estrogens	Esterified estrogens may increase the thrombogenic activities of Sarilumab.	Side effects	Drugbank
Sarilumab	Estradiol acetate	Estradiol acetate may increase the thrombogenic activities of Sarilumab.	Side effects	Drugbank
Sarilumab	Trastuzumab	Trastuzumab may increase the neutropenic activities of Sarilumab.	Side effects	Drugbank
Sarilumab	Fingolimod	Sarilumab may increase the immunosuppressive activities of Fingolimod.	Efficacy	Drugbank
Sarilumab	Cyclosporine	Sarilumab may increase the immunosuppressive activities of Cyclosporine.	Efficacy	Drugbank
Interferon alfa-2b	Roflumilast	Roflumilast may increase the immunosuppressive activities of Interferon alfa-2b.	Efficacy	Drugbank
Interferon alfa-2b	Tofacitinib	Interferon alfa-2b may increase the immunosuppressive activities of Tofacitinib.	Efficacy	Drugbank
Interferon alfa-2b	Trastuzumab	Trastuzumab may increase the neutropenic activities of Interferon alfa-2b.	Side effects	Drugbank
Interferon alfa-2b	Fingolimod	Interferon alfa-2b may increase the immunosuppressive activities of Fingolimod.	Efficacy	Drugbank
Interferon alfa-2b	Tacrolimus	Tacrolimus may increase the immunosuppressive activities of Interferon alfa-2b.	Efficacy	Drugbank
Interferon alfa-2b	Ocrelizumab	Ocrelizumab may increase the immunosuppressive activities of Interferon alfa-2b.	Efficacy	Drugbank
Interferon alfa-2b	Lipegfilgrastim	Interferon alfa-2b may increase the myelosuppressive activities of Lipegfilgrastim.	Side effects	Drugbank
Interferon alfa-2b	Cyclosporine	Interferon alfa-2b may increase the immunosuppressive activities of Cyclosporine.	Efficacy	Drugbank
Interferon alfa-2b	Pexidartinib	Interferon alfa-2b may increase the hepatotoxic activities of Pexidartinib.	Side effects	Drugbank
Vitamin D	Danazol	Danazol may increase the hypercalcemic activities of Vitamin D.	Efficacy	Drugbank
Azithromycin	Ivabradine	Ivabradine may increase the QTc-prolonging activities of Azithromycin.	Side effects	Drugbank
Azithromycin	Delamanid	Azithromycin may increase the QTc-prolonging activities of Delamanid.	Side effects	Drugbank
Azithromycin	Lefamulin	Azithromycin may increase the QTc-prolonging activities of Lefamulin.	Side effects	Drugbank
Chloroquine	Ivabradine	Ivabradine may increase the QTc-prolonging activities of Chloroquine.	Side effects	Drugbank
Chloroquine	Ampicillin	The bioavailability of Ampicillin can be decreased when combined with Chloroquine.	Efficacy	Drugbank
Chloroquine	Delamanid	Chloroquine may increase the QTc-prolonging activities of Delamanid.	Side effects	Drugbank
Chloroquine	Lefamulin	Chloroquine may increase the QTc-prolonging activities of Lefamulin.	Side effects	Drugbank
Baricitinib	Roflumilast	Roflumilast may increase the immunosuppressive activities of Baricitinib.	Efficacy	Drugbank
Baricitinib	Tofacitinib	Baricitinib may increase the immunosuppressive activities of Tofacitinib.	Efficacy	Drugbank
Baricitinib	Trastuzumab	Trastuzumab may increase the neutropenic activities of Baricitinib.	Side effects	Drugbank
Baricitinib	Fingolimod	Baricitinib may increase the immunosuppressive activities of Fingolimod.	Efficacy	Drugbank
Baricitinib	Tacrolimus	Tacrolimus may increase the immunosuppressive activities of Baricitinib.	Efficacy	Drugbank
Baricitinib	Cyclosporine	Baricitinib may increase the immunosuppressive activities of Cyclosporine.	Efficacy	Drugbank
Hydroxychloroquine	Roflumilast	Roflumilast may increase the immunosuppressive activities of Hydroxychloroquine.	Efficacy	Drugbank
Hydroxychloroquine	Trastuzumab	Trastuzumab may increase the neutropenic activities of Hydroxychloroquine.	Side effects	Drugbank
Hydroxychloroquine	Fingolimod	Hydroxychloroquine may increase the immunosuppressive activities of Fingolimod.	Efficacy	Drugbank
Hydroxychloroquine	Tacrolimus	Tacrolimus may increase the immunosuppressive activities of Hydroxychloroquine.	Efficacy	Drugbank
Hydroxychloroquine	Delamanid	Hydroxychloroquine may increase the QTc-prolonging activities of Delamanid.	Side effects	Drugbank
Hydroxychloroquine	Cyclosporine	Hydroxychloroquine may increase the immunosuppressive activities of Cyclosporine.	Efficacy	Drugbank
Hydroxychloroquine	Lefamulin	Hydroxychloroquine may increase the QTc-prolonging activities of Lefamulin.	Side effects	Drugbank
Darunavir	Didanosine	The absorption of Didanosine can be decreased when combined with Darunavir.	Efficacy	Drugbank
Darunavir	Salmeterol	Darunavir may increase the QTc-prolonging activities of Salmeterol.	Side effects	Drugbank
Daclatasvir	Amiodarone	Daclatasvir may increase the bradycardic activities of Amiodarone.	Side effects	Drugbank
Interferon beta-1b	Roflumilast	Roflumilast may increase the immunosuppressive activities of Interferon beta-1b.	Efficacy	Drugbank
Interferon beta-1b	Tofacitinib	Interferon beta-1b may increase the immunosuppressive activities of Tofacitinib.	Efficacy	Drugbank
Interferon beta-1b	Trastuzumab	Trastuzumab may increase the neutropenic activities of Interferon beta-1b.	Side effects	Drugbank
Interferon beta-1b	Fingolimod	Interferon beta-1b may increase the immunosuppressive activities of Fingolimod.	Efficacy	Drugbank
Interferon beta-1b	Tacrolimus	Tacrolimus may increase the immunosuppressive activities of Interferon beta-1b.	Efficacy	Drugbank
Interferon beta-1b	Lipegfilgrastim	Interferon beta-1b may increase the myelosuppressive activities of Lipegfilgrastim.	Side effects	Drugbank
Interferon beta-1b	Cyclosporine	Interferon beta-1b may increase the immunosuppressive activities of Cyclosporine.	Efficacy	Drugbank
Ivermectin	Dicoumarol	Ivermectin may decrease the anticoagulant activities of Dicoumarol.	Efficacy	Drugbank
Ivermectin	Phenindione	Ivermectin may decrease the anticoagulant activities of Phenindione.	Efficacy	Drugbank
Ivermectin	Warfarin	Ivermectin may decrease the anticoagulant activities of Warfarin.	Efficacy	Drugbank
Ivermectin	Phenprocoumon	Ivermectin may decrease the anticoagulant activities of Phenprocoumon.	Efficacy	Drugbank
Ivermectin	Acenocoumarol	Ivermectin may decrease the anticoagulant activities of Acenocoumarol.	Efficacy	Drugbank
Ivermectin	4-hydroxycoumarin	Ivermectin may decrease the anticoagulant activities of 4-hydroxycoumarin.	Efficacy	Drugbank
Ivermectin	Coumarin	Ivermectin may decrease the anticoagulant activities of Coumarin.	Efficacy	Drugbank
Ivermectin	(R)-warfarin	Ivermectin may decrease the anticoagulant activities of (R)-warfarin.	Efficacy	Drugbank
Ivermectin	Ethyl biscoumacetate	Ivermectin may decrease the anticoagulant activities of Ethyl biscoumacetate.	Efficacy	Drugbank
Ivermectin	Fluindione	Ivermectin may decrease the anticoagulant activities of Fluindione.	Efficacy	Drugbank
Ivermectin	Clorindione	Ivermectin may decrease the anticoagulant activities of Clorindione.	Efficacy	Drugbank
Ivermectin	Diphenadione	Ivermectin may decrease the anticoagulant activities of Diphenadione.	Efficacy	Drugbank
Ivermectin	Tioclomarol	Ivermectin may decrease the anticoagulant activities of Tioclomarol.	Efficacy	Drugbank
Ivermectin	(S)-Warfarin	Ivermectin may decrease the anticoagulant activities of (S)-Warfarin.	Efficacy	Drugbank
Ivermectin	Levamisole	The bioavailability of Ivermectin can be increased when combined with Levamisole.	Efficacy	Drugbank
Lopinavir	Methadone	Methadone may increase the QTc-prolonging activities of Lopinavir.	Side effects	Drugbank
Lopinavir	Delamanid	Lopinavir may increase the QTc-prolonging activities of Delamanid.	Side effects	Drugbank
Lopinavir	Lefamulin	Lopinavir may increase the QTc-prolonging activities of Lefamulin.	Side effects	Drugbank
Ritonavir	Ketoconazole	The bioavailability of Ketoconazole can be increased when combined with Ritonavir.	Efficacy	Drugbank
Ritonavir	Pravastatin	Ritonavir may increase the myopathic rhabdomyolysis activities of Pravastatin.	Side effects	Drugbank
Ritonavir	Digoxin	The bioavailability of Digoxin can be increased when combined with Ritonavir.	Efficacy	Drugbank
Ritonavir	Metildigoxin	The bioavailability of Metildigoxin can be increased when combined with Ritonavir.	Efficacy	Drugbank
Ritonavir	Acetyldigoxin	The bioavailability of Acetyldigoxin can be increased when combined with Ritonavir.	Efficacy	Drugbank
Ritonavir	Lefamulin	Ritonavir may increase the QTc-prolonging activities of Lefamulin.	Side effects	Drugbank
Ritonavir	Citalopram	Ritonavir may increase the QTc-prolonging activities of Citalopram.	Side effects	Drugbank
Ribavirin	Entecavir	Ribavirin may increase the hepatotoxic activities of Entecavir.	Side effects	Drugbank
Ribavirin	Stavudine	Ribavirin may increase the hepatotoxic activities of Stavudine.	Side effects	Drugbank
Ribavirin	Lamivudine	Ribavirin may increase the hepatotoxic activities of Lamivudine.	Side effects	Drugbank
Ribavirin	Emtricitabine	Ribavirin may increase the hepatotoxic activities of Emtricitabine.	Side effects	Drugbank
Ribavirin	Zalcitabine	Ribavirin may increase the hepatotoxic activities of Zalcitabine.	Side effects	Drugbank
Ribavirin	Abacavir	Ribavirin may increase the hepatotoxic activities of Abacavir.	Side effects	Drugbank
Ribavirin	Telbivudine	Ribavirin may increase the hepatotoxic activities of Telbivudine.	Side effects	Drugbank
Ribavirin	Adefovir	Ribavirin may increase the hepatotoxic activities of Adefovir.	Side effects	Drugbank
Ribavirin	Tenofovir	Ribavirin may increase the hepatotoxic activities of Tenofovir.	Side effects	Drugbank
Sofosbuvir	Amiodarone	Sofosbuvir may increase the bradycardic activities of Amiodarone.	Side effects	Drugbank
Moxifloxacin	Ivabradine	Ivabradine may increase the QTc-prolonging activities of Moxifloxacin.	Side effects	Drugbank
Moxifloxacin	Icosapent	Icosapent may increase the neuroexcitatory activities of Moxifloxacin.	Side effects	Drugbank
Moxifloxacin	Mesalazine	Mesalazine may increase the neuroexcitatory activities of Moxifloxacin.	Side effects	Drugbank
Moxifloxacin	Indomethacin	Indomethacin may increase the neuroexcitatory activities of Moxifloxacin.	Side effects	Drugbank
Moxifloxacin	Ketorolac	Ketorolac may increase the neuroexcitatory activities of Moxifloxacin.	Side effects	Drugbank
Moxifloxacin	Tenoxicam	Tenoxicam may increase the neuroexcitatory activities of Moxifloxacin.	Side effects	Drugbank
Moxifloxacin	Celecoxib	Celecoxib may increase the neuroexcitatory activities of Moxifloxacin.	Side effects	Drugbank
Moxifloxacin	Tolmetin	Tolmetin may increase the neuroexcitatory activities of Moxifloxacin.	Side effects	Drugbank
Moxifloxacin	Piroxicam	Piroxicam may increase the neuroexcitatory activities of Moxifloxacin.	Side effects	Drugbank
Moxifloxacin	Fenoprofen	Fenoprofen may increase the neuroexcitatory activities of Moxifloxacin.	Side effects	Drugbank
Moxifloxacin	Valdecoxib	Valdecoxib may increase the neuroexcitatory activities of Moxifloxacin.	Side effects	Drugbank
Moxifloxacin	Sulindac	Sulindac may increase the neuroexcitatory activities of Moxifloxacin.	Side effects	Drugbank
Moxifloxacin	Flurbiprofen	Flurbiprofen may increase the neuroexcitatory activities of Moxifloxacin.	Side effects	Drugbank
Moxifloxacin	Etodolac	Etodolac may increase the neuroexcitatory activities of Moxifloxacin.	Side effects	Drugbank
Moxifloxacin	Mefenamic acid	Mefenamic acid may increase the neuroexcitatory activities of Moxifloxacin.	Side effects	Drugbank
Moxifloxacin	Sulfasalazine	Sulfasalazine may increase the neuroexcitatory activities of Moxifloxacin.	Side effects	Drugbank
Moxifloxacin	Phenylbutazone	Phenylbutazone may increase the neuroexcitatory activities of Moxifloxacin.	Side effects	Drugbank
Moxifloxacin	Meloxicam	Meloxicam may increase the neuroexcitatory activities of Moxifloxacin.	Side effects	Drugbank
Moxifloxacin	Carprofen	Carprofen may increase the neuroexcitatory activities of Moxifloxacin.	Side effects	Drugbank
Moxifloxacin	Diflunisal	Diflunisal may increase the neuroexcitatory activities of Moxifloxacin.	Side effects	Drugbank
Moxifloxacin	Salicylic acid	Salicylic acid may increase the neuroexcitatory activities of Moxifloxacin.	Side effects	Drugbank
Moxifloxacin	Meclofenamic acid	Meclofenamic acid may increase the neuroexcitatory activities of Moxifloxacin.	Side effects	Drugbank
Moxifloxacin	Acetylsalicylic acid	Acetylsalicylic acid may increase the neuroexcitatory activities of Moxifloxacin.	Side effects	Drugbank
Moxifloxacin	Oxaprozin	Oxaprozin may increase the neuroexcitatory activities of Moxifloxacin.	Side effects	Drugbank
Moxifloxacin	Ketoprofen	Ketoprofen may increase the neuroexcitatory activities of Moxifloxacin.	Side effects	Drugbank
Moxifloxacin	Balsalazide	Balsalazide may increase the neuroexcitatory activities of Moxifloxacin.	Side effects	Drugbank
Moxifloxacin	Ibuprofen	Ibuprofen may increase the neuroexcitatory activities of Moxifloxacin.	Side effects	Drugbank
Moxifloxacin	Olsalazine	Olsalazine may increase the neuroexcitatory activities of Moxifloxacin.	Side effects	Drugbank
Moxifloxacin	Lumiracoxib	Lumiracoxib may increase the neuroexcitatory activities of Moxifloxacin.	Side effects	Drugbank
Moxifloxacin	Salsalate	Salsalate may increase the neuroexcitatory activities of Moxifloxacin.	Side effects	Drugbank
Moxifloxacin	Choline magnesium trisalicylate	Choline magnesium trisalicylate may increase the neuroexcitatory activities of Moxifloxacin.	Side effects	Drugbank
Moxifloxacin	Antrafenine	Antrafenine may increase the neuroexcitatory activities of Moxifloxacin.	Side effects	Drugbank
Moxifloxacin	Tiaprofenic acid	Tiaprofenic acid may increase the neuroexcitatory activities of Moxifloxacin.	Side effects	Drugbank
Moxifloxacin	Taxifolin	Taxifolin may increase the neuroexcitatory activities of Moxifloxacin.	Side effects	Drugbank
Moxifloxacin	Oxyphenbutazone	Oxyphenbutazone may increase the neuroexcitatory activities of Moxifloxacin.	Side effects	Drugbank
Moxifloxacin	Licofelone	Licofelone may increase the neuroexcitatory activities of Moxifloxacin.	Side effects	Drugbank
Moxifloxacin	Nimesulide	Nimesulide may increase the neuroexcitatory activities of Moxifloxacin.	Side effects	Drugbank
Moxifloxacin	Benoxaprofen	Benoxaprofen may increase the neuroexcitatory activities of Moxifloxacin.	Side effects	Drugbank
Moxifloxacin	Metamizole	Metamizole may increase the neuroexcitatory activities of Moxifloxacin.	Side effects	Drugbank
Moxifloxacin	Zomepirac	Zomepirac may increase the neuroexcitatory activities of Moxifloxacin.	Side effects	Drugbank
Moxifloxacin	Cimicoxib	Cimicoxib may increase the neuroexcitatory activities of Moxifloxacin.	Side effects	Drugbank
Moxifloxacin	Lornoxicam	Lornoxicam may increase the neuroexcitatory activities of Moxifloxacin.	Side effects	Drugbank
Moxifloxacin	Aceclofenac	Aceclofenac may increase the neuroexcitatory activities of Moxifloxacin.	Side effects	Drugbank
Moxifloxacin	Zaltoprofen	Zaltoprofen may increase the neuroexcitatory activities of Moxifloxacin.	Side effects	Drugbank
Moxifloxacin	Azapropazone	Azapropazone may increase the neuroexcitatory activities of Moxifloxacin.	Side effects	Drugbank
Moxifloxacin	Parecoxib	Parecoxib may increase the neuroexcitatory activities of Moxifloxacin.	Side effects	Drugbank
Moxifloxacin	Salicylamide	Salicylamide may increase the neuroexcitatory activities of Moxifloxacin.	Side effects	Drugbank
Moxifloxacin	Kebuzone	Kebuzone may increase the neuroexcitatory activities of Moxifloxacin.	Side effects	Drugbank
Moxifloxacin	Isoxicam	Isoxicam may increase the neuroexcitatory activities of Moxifloxacin.	Side effects	Drugbank
Moxifloxacin	Indoprofen	Indoprofen may increase the neuroexcitatory activities of Moxifloxacin.	Side effects	Drugbank
Moxifloxacin	Ibuproxam	Ibuproxam may increase the neuroexcitatory activities of Moxifloxacin.	Side effects	Drugbank
Moxifloxacin	Floctafenine	Floctafenine may increase the neuroexcitatory activities of Moxifloxacin.	Side effects	Drugbank
Moxifloxacin	Fenbufen	Fenbufen may increase the neuroexcitatory activities of Moxifloxacin.	Side effects	Drugbank
Moxifloxacin	Etofenamate	Etofenamate may increase the neuroexcitatory activities of Moxifloxacin.	Side effects	Drugbank
Moxifloxacin	Epirizole	Epirizole may increase the neuroexcitatory activities of Moxifloxacin.	Side effects	Drugbank
Moxifloxacin	Benzydamine	Benzydamine may increase the neuroexcitatory activities of Moxifloxacin.	Side effects	Drugbank
Moxifloxacin	Dexibuprofen	Dexibuprofen may increase the neuroexcitatory activities of Moxifloxacin.	Side effects	Drugbank
Moxifloxacin	Dexketoprofen	Dexketoprofen may increase the neuroexcitatory activities of Moxifloxacin.	Side effects	Drugbank
Moxifloxacin	Droxicam	Droxicam may increase the neuroexcitatory activities of Moxifloxacin.	Side effects	Drugbank
Moxifloxacin	Tolfenamic acid	Tolfenamic acid may increase the neuroexcitatory activities of Moxifloxacin.	Side effects	Drugbank
Moxifloxacin	Firocoxib	Firocoxib may increase the neuroexcitatory activities of Moxifloxacin.	Side effects	Drugbank
Moxifloxacin	Clonixin	Clonixin may increase the neuroexcitatory activities of Moxifloxacin.	Side effects	Drugbank
Moxifloxacin	Morniflumate	Morniflumate may increase the neuroexcitatory activities of Moxifloxacin.	Side effects	Drugbank
Moxifloxacin	Talniflumate	Talniflumate may increase the neuroexcitatory activities of Moxifloxacin.	Side effects	Drugbank
Moxifloxacin	Robenacoxib	Robenacoxib may increase the neuroexcitatory activities of Moxifloxacin.	Side effects	Drugbank
Moxifloxacin	Tepoxalin	Tepoxalin may increase the neuroexcitatory activities of Moxifloxacin.	Side effects	Drugbank
Moxifloxacin	Flunixin	Flunixin may increase the neuroexcitatory activities of Moxifloxacin.	Side effects	Drugbank
Moxifloxacin	Polmacoxib	Polmacoxib may increase the neuroexcitatory activities of Moxifloxacin.	Side effects	Drugbank
Moxifloxacin	Nitroaspirin	Nitroaspirin may increase the neuroexcitatory activities of Moxifloxacin.	Side effects	Drugbank
Moxifloxacin	Indobufen	Indobufen may increase the neuroexcitatory activities of Moxifloxacin.	Side effects	Drugbank
Moxifloxacin	Ebselen	Ebselen may increase the neuroexcitatory activities of Moxifloxacin.	Side effects	Drugbank
Moxifloxacin	Tinoridine	Tinoridine may increase the neuroexcitatory activities of Moxifloxacin.	Side effects	Drugbank
Moxifloxacin	Alclofenac	Alclofenac may increase the neuroexcitatory activities of Moxifloxacin.	Side effects	Drugbank
Moxifloxacin	Fentiazac	Fentiazac may increase the neuroexcitatory activities of Moxifloxacin.	Side effects	Drugbank
Moxifloxacin	Suxibuzone	Suxibuzone may increase the neuroexcitatory activities of Moxifloxacin.	Side effects	Drugbank
Moxifloxacin	Bumadizone	Bumadizone may increase the neuroexcitatory activities of Moxifloxacin.	Side effects	Drugbank
Moxifloxacin	Alminoprofen	Alminoprofen may increase the neuroexcitatory activities of Moxifloxacin.	Side effects	Drugbank
Moxifloxacin	Difenpiramide	Difenpiramide may increase the neuroexcitatory activities of Moxifloxacin.	Side effects	Drugbank
Moxifloxacin	Nifenazone	Nifenazone may increase the neuroexcitatory activities of Moxifloxacin.	Side effects	Drugbank
Moxifloxacin	Lonazolac	Lonazolac may increase the neuroexcitatory activities of Moxifloxacin.	Side effects	Drugbank
Moxifloxacin	Tenidap	Tenidap may increase the neuroexcitatory activities of Moxifloxacin.	Side effects	Drugbank
Moxifloxacin	Propyphenazone	Propyphenazone may increase the neuroexcitatory activities of Moxifloxacin.	Side effects	Drugbank
Moxifloxacin	Proglumetacin	Proglumetacin may increase the neuroexcitatory activities of Moxifloxacin.	Side effects	Drugbank
Moxifloxacin	Guacetisal	Guacetisal may increase the neuroexcitatory activities of Moxifloxacin.	Side effects	Drugbank
Moxifloxacin	Ethenzamide	Ethenzamide may increase the neuroexcitatory activities of Moxifloxacin.	Side effects	Drugbank
Moxifloxacin	Carbaspirin calcium	Carbaspirin calcium may increase the neuroexcitatory activities of Moxifloxacin.	Side effects	Drugbank
Moxifloxacin	Mofebutazone	Mofebutazone may increase the neuroexcitatory activities of Moxifloxacin.	Side effects	Drugbank
Moxifloxacin	Proquazone	Proquazone may increase the neuroexcitatory activities of Moxifloxacin.	Side effects	Drugbank
Moxifloxacin	Benorilate	Benorilate may increase the neuroexcitatory activities of Moxifloxacin.	Side effects	Drugbank
Moxifloxacin	Pirprofen	Pirprofen may increase the neuroexcitatory activities of Moxifloxacin.	Side effects	Drugbank
Moxifloxacin	Acemetacin	Acemetacin may increase the neuroexcitatory activities of Moxifloxacin.	Side effects	Drugbank
Moxifloxacin	Imidazole salicylate	Imidazole salicylate may increase the neuroexcitatory activities of Moxifloxacin.	Side effects	Drugbank
Moxifloxacin	SC-236	SC-236 may increase the neuroexcitatory activities of Moxifloxacin.	Side effects	Drugbank
Moxifloxacin	NS-398	NS-398 may increase the neuroexcitatory activities of Moxifloxacin.	Side effects	Drugbank
Moxifloxacin	Flurbiprofen axetil	Flurbiprofen axetil may increase the neuroexcitatory activities of Moxifloxacin.	Side effects	Drugbank
Moxifloxacin	Loxoprofen	Loxoprofen may increase the neuroexcitatory activities of Moxifloxacin.	Side effects	Drugbank
Moxifloxacin	Delamanid	Moxifloxacin may increase the QTc-prolonging activities of Delamanid.	Side effects	Drugbank
Moxifloxacin	Amitriptyline	Moxifloxacin may increase the QTc-prolonging activities of Amitriptyline.	Side effects	Drugbank
Moxifloxacin	Pitolisant	Moxifloxacin may increase the QTc-prolonging activities of Pitolisant.	Side effects	Drugbank
Moxifloxacin	Lefamulin	Lefamulin may increase the QTc-prolonging activities of Moxifloxacin.	Side effects	Drugbank
Levofloxacin	Ivabradine	Ivabradine may increase the QTc-prolonging activities of Levofloxacin.	Side effects	Drugbank
Levofloxacin	Taxifolin	Taxifolin may increase the neuroexcitatory activities of Levofloxacin.	Side effects	Drugbank
Levofloxacin	Polmacoxib	Polmacoxib may increase the neuroexcitatory activities of Levofloxacin.	Side effects	Drugbank
Levofloxacin	Ebselen	Ebselen may increase the neuroexcitatory activities of Levofloxacin.	Side effects	Drugbank
Levofloxacin	Flurbiprofen axetil	Flurbiprofen axetil may increase the neuroexcitatory activities of Levofloxacin.	Side effects	Drugbank
Levofloxacin	Licofelone	Licofelone may increase the neuroexcitatory activities of Levofloxacin.	Side effects	Drugbank
Levofloxacin	Delamanid	Levofloxacin may increase the QTc-prolonging activities of Delamanid.	Side effects	Drugbank
Levofloxacin	Amitriptyline	Levofloxacin may increase the QTc-prolonging activities of Amitriptyline.	Side effects	Drugbank
Levofloxacin	Pitolisant	Pitolisant may increase the QTc-prolonging activities of Levofloxacin.	Side effects	Drugbank
Levofloxacin	Lefamulin	Levofloxacin may increase the QTc-prolonging activities of Lefamulin.	Side effects	Drugbank
Ceftriaxone	Tenofovir disoproxil	Ceftriaxone may increase the nephrotoxic activities of Tenofovir disoproxil.	Side effects	Drugbank
Ceftriaxone	Tenofovir alafenamide	Ceftriaxone may increase the nephrotoxic activities of Tenofovir alafenamide.	Side effects	Drugbank
Ceftriaxone	Tenofovir	Ceftriaxone may increase the nephrotoxic activities of Tenofovir.	Side effects	Drugbank
Heparin	Nitroglycerin	Nitroglycerin may decrease the anticoagulant activities of Heparin.	Efficacy	Drugbank
Heparin	Streptokinase	Streptokinase may increase the anticoagulant activities of Heparin.	Efficacy	Drugbank
Heparin	Apixaban	Apixaban may increase the anticoagulant activities of Heparin.	Efficacy	Drugbank
Heparin	Dabigatran etexilate	Dabigatran etexilate may increase the anticoagulant activities of Heparin.	Efficacy	Drugbank
Heparin	Rivaroxaban	Heparin may increase the anticoagulant activities of Rivaroxaban.	Efficacy	Drugbank
Heparin	Tibolone	Tibolone may increase the anticoagulant activities of Heparin.	Efficacy	Drugbank
Heparin	Urokinase	Urokinase may increase the anticoagulant activities of Heparin.	Efficacy	Drugbank
Heparin	Vitamin E	Vitamin E may increase the anticoagulant activities of Heparin.	Efficacy	Drugbank
Heparin	Pentosan polysulfate	Pentosan polysulfate may increase the anticoagulant activities of Heparin.	Efficacy	Drugbank
Heparin	Chlorotrianisene	Chlorotrianisene may decrease the anticoagulant activities of Heparin.	Efficacy	Drugbank
Heparin	Polyestradiol phosphate	Polyestradiol phosphate may decrease the anticoagulant activities of Heparin.	Efficacy	Drugbank
Heparin	Zeranol	Zeranol may decrease the anticoagulant activities of Heparin.	Efficacy	Drugbank
Heparin	Equol	Equol may decrease the anticoagulant activities of Heparin.	Efficacy	Drugbank
Heparin	Methallenestril	Methallenestril may decrease the anticoagulant activities of Heparin.	Efficacy	Drugbank
Heparin	Epimestrol	Epimestrol may decrease the anticoagulant activities of Heparin.	Efficacy	Drugbank
Heparin	Moxestrol	Moxestrol may decrease the anticoagulant activities of Heparin.	Efficacy	Drugbank
Heparin	Estradiol benzoate	Estradiol benzoate may decrease the anticoagulant activities of Heparin.	Efficacy	Drugbank
Heparin	Biochanin A	Biochanin A may decrease the anticoagulant activities of Heparin.	Efficacy	Drugbank
Heparin	Formononetin	Formononetin may decrease the anticoagulant activities of Heparin.	Efficacy	Drugbank
Heparin	Omega-3 fatty acids	Omega-3 fatty acids may increase the anticoagulant activities of Heparin.	Efficacy	Drugbank
Heparin	Carbimazole	Carbimazole may increase the anticoagulant activities of Heparin.	Efficacy	Drugbank
Heparin	Propylthiouracil	Propylthiouracil may increase the anticoagulant activities of Heparin.	Efficacy	Drugbank
Heparin	Methimazole	Methimazole may increase the anticoagulant activities of Heparin.	Efficacy	Drugbank
Heparin	3,5-Diiodotyrosine	3,5-Diiodotyrosine may increase the anticoagulant activities of Heparin.	Efficacy	Drugbank
Heparin	Potassium Iodide	Potassium Iodide may increase the anticoagulant activities of Heparin.	Efficacy	Drugbank
Heparin	Dibromotyrosine	Dibromotyrosine may increase the anticoagulant activities of Heparin.	Efficacy	Drugbank
Heparin	Potassium perchlorate	Potassium perchlorate may increase the anticoagulant activities of Heparin.	Efficacy	Drugbank
Heparin	Methylthiouracil	Methylthiouracil may increase the anticoagulant activities of Heparin.	Efficacy	Drugbank
Heparin	Benzylthiouracil	Benzylthiouracil may increase the anticoagulant activities of Heparin.	Efficacy	Drugbank
Heparin	Etonogestrel	Etonogestrel may decrease the anticoagulant activities of Heparin.	Efficacy	Drugbank
Heparin	Desogestrel	Desogestrel may decrease the anticoagulant activities of Heparin.	Efficacy	Drugbank
Heparin	Megestrol acetate	Megestrol acetate may decrease the anticoagulant activities of Heparin.	Efficacy	Drugbank
Heparin	Levonorgestrel	Levonorgestrel may decrease the anticoagulant activities of Heparin.	Efficacy	Drugbank
Heparin	Dydrogesterone	Dydrogesterone may decrease the anticoagulant activities of Heparin.	Efficacy	Drugbank
Heparin	Progesterone	Progesterone may decrease the anticoagulant activities of Heparin.	Efficacy	Drugbank
Heparin	Medroxyprogesterone acetate	Medroxyprogesterone acetate may decrease the anticoagulant activities of Heparin.	Efficacy	Drugbank
Heparin	Norethisterone	Norethisterone may decrease the anticoagulant activities of Heparin.	Efficacy	Drugbank
Heparin	Ethynodiol diacetate	Ethynodiol diacetate may decrease the anticoagulant activities of Heparin.	Efficacy	Drugbank
Heparin	Norgestimate	Norgestimate may decrease the anticoagulant activities of Heparin.	Efficacy	Drugbank
Heparin	Drospirenone	Drospirenone may decrease the anticoagulant activities of Heparin.	Efficacy	Drugbank
Heparin	Allylestrenol	Allylestrenol may decrease the anticoagulant activities of Heparin.	Efficacy	Drugbank
Heparin	Cyproterone acetate	Cyproterone acetate may decrease the anticoagulant activities of Heparin.	Efficacy	Drugbank
Heparin	Norelgestromin	Norelgestromin may decrease the anticoagulant activities of Heparin.	Efficacy	Drugbank
Heparin	Gestodene	Gestodene may decrease the anticoagulant activities of Heparin.	Efficacy	Drugbank
Heparin	Hydroxyprogesterone caproate	Hydroxyprogesterone caproate may decrease the anticoagulant activities of Heparin.	Efficacy	Drugbank
Heparin	Dienogest	Dienogest may decrease the anticoagulant activities of Heparin.	Efficacy	Drugbank
Heparin	Medrogestone	Medrogestone may decrease the anticoagulant activities of Heparin.	Efficacy	Drugbank
Heparin	Norethynodrel	Norethynodrel may decrease the anticoagulant activities of Heparin.	Efficacy	Drugbank
Heparin	Norgestrel	Norgestrel may decrease the anticoagulant activities of Heparin.	Efficacy	Drugbank
Heparin	Altrenogest	Altrenogest may decrease the anticoagulant activities of Heparin.	Efficacy	Drugbank
Heparin	Gestrinone	Gestrinone may decrease the anticoagulant activities of Heparin.	Efficacy	Drugbank
Heparin	Nomegestrol	Nomegestrol may decrease the anticoagulant activities of Heparin.	Efficacy	Drugbank
Heparin	Lynestrenol	Lynestrenol may decrease the anticoagulant activities of Heparin.	Efficacy	Drugbank
Heparin	Gestonorone	Gestonorone may decrease the anticoagulant activities of Heparin.	Efficacy	Drugbank
Heparin	Chlormadinone	Chlormadinone may decrease the anticoagulant activities of Heparin.	Efficacy	Drugbank
Heparin	Methylestrenolone	Methylestrenolone may decrease the anticoagulant activities of Heparin.	Efficacy	Drugbank
Heparin	Norgestrienone	Norgestrienone may decrease the anticoagulant activities of Heparin.	Efficacy	Drugbank
Heparin	Promegestone	Promegestone may decrease the anticoagulant activities of Heparin.	Efficacy	Drugbank
Heparin	Quingestanol	Quingestanol may decrease the anticoagulant activities of Heparin.	Efficacy	Drugbank
Heparin	Demegestone	Demegestone may decrease the anticoagulant activities of Heparin.	Efficacy	Drugbank
Heparin	Etynodiol	Etynodiol may decrease the anticoagulant activities of Heparin.	Efficacy	Drugbank
Heparin	Nomegestrol acetate	Nomegestrol acetate may decrease the anticoagulant activities of Heparin.	Efficacy	Drugbank
Heparin	Hydroxyprogesterone	Hydroxyprogesterone may decrease the anticoagulant activities of Heparin.	Efficacy	Drugbank
Heparin	Norethindrone enanthate	Norethindrone enanthate may decrease the anticoagulant activities of Heparin.	Efficacy	Drugbank
Heparin	Quingestanol acetate	Quingestanol acetate may decrease the anticoagulant activities of Heparin.	Efficacy	Drugbank
Heparin	Hemin	Hemin may increase the anticoagulant activities of Heparin.	Efficacy	Drugbank
Heparin	Testosterone	Testosterone may increase the anticoagulant activities of Heparin.	Efficacy	Drugbank
Heparin	Testosterone propionate	Testosterone propionate may increase the anticoagulant activities of Heparin.	Efficacy	Drugbank
Heparin	1-Testosterone	1-Testosterone may increase the anticoagulant activities of Heparin.	Efficacy	Drugbank
Heparin	4-Hydroxytestosterone	4-Hydroxytestosterone may increase the anticoagulant activities of Heparin.	Efficacy	Drugbank
Heparin	Dehydrochloromethyltestosterone	Dehydrochloromethyltestosterone may increase the anticoagulant activities of Heparin.	Efficacy	Drugbank
Heparin	Boldenone	Boldenone may increase the anticoagulant activities of Heparin.	Efficacy	Drugbank
Heparin	18-methyl-19-nortestosterone	18-methyl-19-nortestosterone may increase the anticoagulant activities of Heparin.	Efficacy	Drugbank
Heparin	Calusterone	Calusterone may increase the anticoagulant activities of Heparin.	Efficacy	Drugbank
Heparin	Formebolone	Formebolone may increase the anticoagulant activities of Heparin.	Efficacy	Drugbank
Heparin	Methyl-1-testosterone	Methyl-1-testosterone may increase the anticoagulant activities of Heparin.	Efficacy	Drugbank
Heparin	5beta-dihydrotestosterone	5beta-dihydrotestosterone may increase the anticoagulant activities of Heparin.	Efficacy	Drugbank
Heparin	Testosterone succinate	Testosterone succinate may increase the anticoagulant activities of Heparin.	Efficacy	Drugbank
Heparin	Mibolerone	Mibolerone may increase the anticoagulant activities of Heparin.	Efficacy	Drugbank
Heparin	Testosterone cypionate	Testosterone cypionate may increase the anticoagulant activities of Heparin.	Efficacy	Drugbank
Heparin	Testosterone enanthate	Testosterone enanthate may increase the anticoagulant activities of Heparin.	Efficacy	Drugbank
Heparin	Testosterone undecanoate	Testosterone undecanoate may increase the anticoagulant activities of Heparin.	Efficacy	Drugbank
Heparin	Testosterone enantate benzilic acid hydrazone	Testosterone enantate benzilic acid hydrazone may increase the anticoagulant activities of Heparin.	Efficacy	Drugbank
Heparin	Stanolone acetate	Stanolone acetate may increase the anticoagulant activities of Heparin.	Efficacy	Drugbank
Heparin	Trestolone acetate	Trestolone acetate may increase the anticoagulant activities of Heparin.	Efficacy	Drugbank
Heparin	(1,2,6,7-3H)Testosterone	(1,2,6,7-3H)Testosterone may increase the anticoagulant activities of Heparin.	Efficacy	Drugbank
Heparin	Drostanolone propionate	Drostanolone propionate may increase the anticoagulant activities of Heparin.	Efficacy	Drugbank
Heparin	Venlafaxine	Venlafaxine may increase the antiplatelet activities of Heparin.	Efficacy	Drugbank
Heparin	Acetylsalicylic acid	Acetylsalicylic acid may increase the anticoagulant activities of Heparin.	Efficacy	Drugbank
Enoxaparin	Streptokinase	Streptokinase may increase the anticoagulant activities of Enoxaparin.	Efficacy	Drugbank
Enoxaparin	Apixaban	Apixaban may increase the anticoagulant activities of Enoxaparin.	Efficacy	Drugbank
Enoxaparin	Dabigatran etexilate	Dabigatran etexilate may increase the anticoagulant activities of Enoxaparin.	Efficacy	Drugbank
Enoxaparin	Rivaroxaban	Enoxaparin may increase the anticoagulant activities of Rivaroxaban.	Efficacy	Drugbank
Enoxaparin	Tibolone	Tibolone may increase the anticoagulant activities of Enoxaparin.	Efficacy	Drugbank
Enoxaparin	Urokinase	Urokinase may increase the anticoagulant activities of Enoxaparin.	Efficacy	Drugbank
Enoxaparin	Vitamin E	Vitamin E may increase the anticoagulant activities of Enoxaparin.	Efficacy	Drugbank
Enoxaparin	Pentosan polysulfate	Pentosan polysulfate may increase the anticoagulant activities of Enoxaparin.	Efficacy	Drugbank
Enoxaparin	Diethylstilbestrol	Diethylstilbestrol may decrease the anticoagulant activities of Enoxaparin.	Efficacy	Drugbank
Enoxaparin	Chlorotrianisene	Chlorotrianisene may decrease the anticoagulant activities of Enoxaparin.	Efficacy	Drugbank
Enoxaparin	Conjugated estrogens	Conjugated estrogens may decrease the anticoagulant activities of Enoxaparin.	Efficacy	Drugbank
Enoxaparin	Estradiol	Estradiol may decrease the anticoagulant activities of Enoxaparin.	Efficacy	Drugbank
Enoxaparin	Ethinylestradiol	Ethinylestradiol may decrease the anticoagulant activities of Enoxaparin.	Efficacy	Drugbank
Enoxaparin	Mestranol	Mestranol may decrease the anticoagulant activities of Enoxaparin.	Efficacy	Drugbank
Enoxaparin	Estrone sulfate	Estrone sulfate may decrease the anticoagulant activities of Enoxaparin.	Efficacy	Drugbank
Enoxaparin	Quinestrol	Quinestrol may decrease the anticoagulant activities of Enoxaparin.	Efficacy	Drugbank
Enoxaparin	Hexestrol	Hexestrol may decrease the anticoagulant activities of Enoxaparin.	Efficacy	Drugbank
Enoxaparin	Synthetic Conjugated Estrogens, A	Synthetic Conjugated Estrogens, A may decrease the anticoagulant activities of Enoxaparin.	Efficacy	Drugbank
Enoxaparin	Synthetic Conjugated Estrogens, B	Synthetic Conjugated Estrogens, B may decrease the anticoagulant activities of Enoxaparin.	Efficacy	Drugbank
Enoxaparin	Polyestradiol phosphate	Polyestradiol phosphate may decrease the anticoagulant activities of Enoxaparin.	Efficacy	Drugbank
Enoxaparin	Esterified estrogens	Esterified estrogens may decrease the anticoagulant activities of Enoxaparin.	Efficacy	Drugbank
Enoxaparin	Zeranol	Zeranol may decrease the anticoagulant activities of Enoxaparin.	Efficacy	Drugbank
Enoxaparin	Equol	Equol may decrease the anticoagulant activities of Enoxaparin.	Efficacy	Drugbank
Enoxaparin	Methallenestril	Methallenestril may decrease the anticoagulant activities of Enoxaparin.	Efficacy	Drugbank
Enoxaparin	Epimestrol	Epimestrol may decrease the anticoagulant activities of Enoxaparin.	Efficacy	Drugbank
Enoxaparin	Moxestrol	Moxestrol may decrease the anticoagulant activities of Enoxaparin.	Efficacy	Drugbank
Enoxaparin	Estradiol acetate	Estradiol acetate may decrease the anticoagulant activities of Enoxaparin.	Efficacy	Drugbank
Enoxaparin	Estradiol benzoate	Estradiol benzoate may decrease the anticoagulant activities of Enoxaparin.	Efficacy	Drugbank
Enoxaparin	Estradiol cypionate	Estradiol cypionate may decrease the anticoagulant activities of Enoxaparin.	Efficacy	Drugbank
Enoxaparin	Estradiol valerate	Estradiol valerate may decrease the anticoagulant activities of Enoxaparin.	Efficacy	Drugbank
Enoxaparin	Biochanin A	Biochanin A may decrease the anticoagulant activities of Enoxaparin.	Efficacy	Drugbank
Enoxaparin	Formononetin	Formononetin may decrease the anticoagulant activities of Enoxaparin.	Efficacy	Drugbank
Enoxaparin	Estrone	Estrone may decrease the anticoagulant activities of Enoxaparin.	Efficacy	Drugbank
Enoxaparin	Estriol	Estriol may decrease the anticoagulant activities of Enoxaparin.	Efficacy	Drugbank
Enoxaparin	Omega-3 fatty acids	Omega-3 fatty acids may increase the anticoagulant activities of Enoxaparin.	Efficacy	Drugbank
Enoxaparin	Carbimazole	Carbimazole may increase the anticoagulant activities of Enoxaparin.	Efficacy	Drugbank
Enoxaparin	Propylthiouracil	Propylthiouracil may increase the anticoagulant activities of Enoxaparin.	Efficacy	Drugbank
Enoxaparin	Methimazole	Methimazole may increase the anticoagulant activities of Enoxaparin.	Efficacy	Drugbank
Enoxaparin	3,5-Diiodotyrosine	3,5-Diiodotyrosine may increase the anticoagulant activities of Enoxaparin.	Efficacy	Drugbank
Enoxaparin	Potassium Iodide	Potassium Iodide may increase the anticoagulant activities of Enoxaparin.	Efficacy	Drugbank
Enoxaparin	Dibromotyrosine	Dibromotyrosine may increase the anticoagulant activities of Enoxaparin.	Efficacy	Drugbank
Enoxaparin	Potassium perchlorate	Potassium perchlorate may increase the anticoagulant activities of Enoxaparin.	Efficacy	Drugbank
Enoxaparin	Methylthiouracil	Methylthiouracil may increase the anticoagulant activities of Enoxaparin.	Efficacy	Drugbank
Enoxaparin	Benzylthiouracil	Benzylthiouracil may increase the anticoagulant activities of Enoxaparin.	Efficacy	Drugbank
Enoxaparin	Etonogestrel	Etonogestrel may decrease the anticoagulant activities of Enoxaparin.	Efficacy	Drugbank
Enoxaparin	Desogestrel	Desogestrel may decrease the anticoagulant activities of Enoxaparin.	Efficacy	Drugbank
Enoxaparin	Megestrol acetate	Megestrol acetate may decrease the anticoagulant activities of Enoxaparin.	Efficacy	Drugbank
Enoxaparin	Levonorgestrel	Levonorgestrel may decrease the anticoagulant activities of Enoxaparin.	Efficacy	Drugbank
Enoxaparin	Dydrogesterone	Dydrogesterone may decrease the anticoagulant activities of Enoxaparin.	Efficacy	Drugbank
Enoxaparin	Progesterone	Progesterone may decrease the anticoagulant activities of Enoxaparin.	Efficacy	Drugbank
Enoxaparin	Medroxyprogesterone acetate	Medroxyprogesterone acetate may decrease the anticoagulant activities of Enoxaparin.	Efficacy	Drugbank
Enoxaparin	Norethisterone	Norethisterone may decrease the anticoagulant activities of Enoxaparin.	Efficacy	Drugbank
Enoxaparin	Ethynodiol diacetate	Ethynodiol diacetate may decrease the anticoagulant activities of Enoxaparin.	Efficacy	Drugbank
Enoxaparin	Norgestimate	Norgestimate may decrease the anticoagulant activities of Enoxaparin.	Efficacy	Drugbank
Enoxaparin	Drospirenone	Drospirenone may decrease the anticoagulant activities of Enoxaparin.	Efficacy	Drugbank
Enoxaparin	Allylestrenol	Allylestrenol may decrease the anticoagulant activities of Enoxaparin.	Efficacy	Drugbank
Enoxaparin	Cyproterone acetate	Cyproterone acetate may decrease the anticoagulant activities of Enoxaparin.	Efficacy	Drugbank
Enoxaparin	Norelgestromin	Norelgestromin may decrease the anticoagulant activities of Enoxaparin.	Efficacy	Drugbank
Enoxaparin	Gestodene	Gestodene may decrease the anticoagulant activities of Enoxaparin.	Efficacy	Drugbank
Enoxaparin	Hydroxyprogesterone caproate	Hydroxyprogesterone caproate may decrease the anticoagulant activities of Enoxaparin.	Efficacy	Drugbank
Enoxaparin	Dienogest	Dienogest may decrease the anticoagulant activities of Enoxaparin.	Efficacy	Drugbank
Enoxaparin	Medrogestone	Medrogestone may decrease the anticoagulant activities of Enoxaparin.	Efficacy	Drugbank
Enoxaparin	Norethynodrel	Norethynodrel may decrease the anticoagulant activities of Enoxaparin.	Efficacy	Drugbank
Enoxaparin	Norgestrel	Norgestrel may decrease the anticoagulant activities of Enoxaparin.	Efficacy	Drugbank
Enoxaparin	Altrenogest	Altrenogest may decrease the anticoagulant activities of Enoxaparin.	Efficacy	Drugbank
Enoxaparin	Gestrinone	Gestrinone may decrease the anticoagulant activities of Enoxaparin.	Efficacy	Drugbank
Enoxaparin	Nomegestrol	Nomegestrol may decrease the anticoagulant activities of Enoxaparin.	Efficacy	Drugbank
Enoxaparin	Lynestrenol	Lynestrenol may decrease the anticoagulant activities of Enoxaparin.	Efficacy	Drugbank
Enoxaparin	Gestonorone	Gestonorone may decrease the anticoagulant activities of Enoxaparin.	Efficacy	Drugbank
Enoxaparin	Chlormadinone	Chlormadinone may decrease the anticoagulant activities of Enoxaparin.	Efficacy	Drugbank
Enoxaparin	Methylestrenolone	Methylestrenolone may decrease the anticoagulant activities of Enoxaparin.	Efficacy	Drugbank
Enoxaparin	Norgestrienone	Norgestrienone may decrease the anticoagulant activities of Enoxaparin.	Efficacy	Drugbank
Enoxaparin	Promegestone	Promegestone may decrease the anticoagulant activities of Enoxaparin.	Efficacy	Drugbank
Enoxaparin	Quingestanol	Quingestanol may decrease the anticoagulant activities of Enoxaparin.	Efficacy	Drugbank
Enoxaparin	Demegestone	Demegestone may decrease the anticoagulant activities of Enoxaparin.	Efficacy	Drugbank
Enoxaparin	Etynodiol	Etynodiol may decrease the anticoagulant activities of Enoxaparin.	Efficacy	Drugbank
Enoxaparin	Nomegestrol acetate	Nomegestrol acetate may decrease the anticoagulant activities of Enoxaparin.	Efficacy	Drugbank
Enoxaparin	Hydroxyprogesterone	Hydroxyprogesterone may decrease the anticoagulant activities of Enoxaparin.	Efficacy	Drugbank
Enoxaparin	Norethindrone enanthate	Norethindrone enanthate may decrease the anticoagulant activities of Enoxaparin.	Efficacy	Drugbank
Enoxaparin	Quingestanol acetate	Quingestanol acetate may decrease the anticoagulant activities of Enoxaparin.	Efficacy	Drugbank
Enoxaparin	Hemin	Hemin may increase the anticoagulant activities of Enoxaparin.	Efficacy	Drugbank
Enoxaparin	Testosterone	Testosterone may increase the anticoagulant activities of Enoxaparin.	Efficacy	Drugbank
Enoxaparin	Testosterone propionate	Testosterone propionate may increase the anticoagulant activities of Enoxaparin.	Efficacy	Drugbank
Enoxaparin	1-Testosterone	1-Testosterone may increase the anticoagulant activities of Enoxaparin.	Efficacy	Drugbank
Enoxaparin	4-Hydroxytestosterone	4-Hydroxytestosterone may increase the anticoagulant activities of Enoxaparin.	Efficacy	Drugbank
Enoxaparin	Dehydrochloromethyltestosterone	Dehydrochloromethyltestosterone may increase the anticoagulant activities of Enoxaparin.	Efficacy	Drugbank
Enoxaparin	Boldenone	Boldenone may increase the anticoagulant activities of Enoxaparin.	Efficacy	Drugbank
Enoxaparin	18-methyl-19-nortestosterone	18-methyl-19-nortestosterone may increase the anticoagulant activities of Enoxaparin.	Efficacy	Drugbank
Enoxaparin	Calusterone	Calusterone may increase the anticoagulant activities of Enoxaparin.	Efficacy	Drugbank
Enoxaparin	Formebolone	Formebolone may increase the anticoagulant activities of Enoxaparin.	Efficacy	Drugbank
Enoxaparin	Methyl-1-testosterone	Methyl-1-testosterone may increase the anticoagulant activities of Enoxaparin.	Efficacy	Drugbank
Enoxaparin	5beta-dihydrotestosterone	5beta-dihydrotestosterone may increase the anticoagulant activities of Enoxaparin.	Efficacy	Drugbank
Enoxaparin	Testosterone succinate	Testosterone succinate may increase the anticoagulant activities of Enoxaparin.	Efficacy	Drugbank
Enoxaparin	Mibolerone	Mibolerone may increase the anticoagulant activities of Enoxaparin.	Efficacy	Drugbank
Enoxaparin	Testosterone cypionate	Testosterone cypionate may increase the anticoagulant activities of Enoxaparin.	Efficacy	Drugbank
Enoxaparin	Testosterone enanthate	Testosterone enanthate may increase the anticoagulant activities of Enoxaparin.	Efficacy	Drugbank
Enoxaparin	Testosterone undecanoate	Testosterone undecanoate may increase the anticoagulant activities of Enoxaparin.	Efficacy	Drugbank
Enoxaparin	Testosterone enantate benzilic acid hydrazone	Testosterone enantate benzilic acid hydrazone may increase the anticoagulant activities of Enoxaparin.	Efficacy	Drugbank
Enoxaparin	Stanolone acetate	Stanolone acetate may increase the anticoagulant activities of Enoxaparin.	Efficacy	Drugbank
Enoxaparin	Trestolone acetate	Trestolone acetate may increase the anticoagulant activities of Enoxaparin.	Efficacy	Drugbank
Enoxaparin	(1,2,6,7-3H)Testosterone	(1,2,6,7-3H)Testosterone may increase the anticoagulant activities of Enoxaparin.	Efficacy	Drugbank
Enoxaparin	Drostanolone propionate	Drostanolone propionate may increase the anticoagulant activities of Enoxaparin.	Efficacy	Drugbank
Enoxaparin	Venlafaxine	Venlafaxine may increase the antiplatelet activities of Enoxaparin.	Efficacy	Drugbank
Enoxaparin	Acetylsalicylic acid	Acetylsalicylic acid may increase the anticoagulant activities of Enoxaparin.	Efficacy	Drugbank
Enalapril	Nicorandil	Nicorandil may increase the vasodilatory activities of Enalapril.	Efficacy	Drugbank
Captopril	Nicorandil	Nicorandil may increase the vasodilatory activities of Captopril.	Efficacy	Drugbank
Valsartan	Canagliflozin	The risk or severity of hypotension, hyperkalemia, and reduced intravascular volume can be increased when Canagliflozin is combined with Valsartan.	Side effects	Drugbank
Valsartan	Drospirenone	The risk or severity of hyperkalemia can be increased when Valsartan is combined with Drospirenone.	Side effects	Drugbank
Valsartan	Eplerenone	The risk or severity of hyperkalemia can be increased when Eplerenone is combined with Valsartan.	Side effects	Drugbank
Valsartan	Semuloparin	The risk or severity of hyperkalemia can be increased when Semuloparin is combined with Valsartan.	Side effects	Drugbank
Valsartan	Lithium citrate	The serum concentration of Lithium citrate can be increased when it is combined with Valsartan.	Efficacy	Drugbank
Valsartan	Lithium carbonate	The serum concentration of Lithium carbonate can be increased when it is combined with Valsartan.	Efficacy	Drugbank
Valsartan	Lithium hydroxide	The serum concentration of Lithium hydroxide can be increased when it is combined with Valsartan.	Efficacy	Drugbank
Valsartan	Tolvaptan	The risk or severity of hyperkalemia can be increased when Tolvaptan is combined with Valsartan.	Side effects	Drugbank
Valsartan	Trimethoprim	The risk or severity of hyperkalemia can be increased when Trimethoprim is combined with Valsartan.	Side effects	Drugbank
Valsartan	Ciprofloxacin	The risk or severity of hyperkalemia can be increased when Valsartan is combined with Ciprofloxacin.	Side effects	Drugbank
Valsartan	Cyclosporine	The risk or severity of hyperkalemia can be increased when Valsartan is combined with Cyclosporine.	Side effects	Drugbank
Valsartan	Nicorandil	The risk or severity of hyperkalemia can be increased when Nicorandil is combined with Valsartan.	Side effects	Drugbank
Valsartan	Icosapent	The risk or severity of renal failure, hyperkalemia, and hypertension can be increased when Valsartan is combined with Icosapent.	Side effects	Drugbank
Valsartan	Mesalazine	The risk or severity of renal failure, hyperkalemia, and hypertension can be increased when Valsartan is combined with Mesalazine.	Side effects	Drugbank
Valsartan	Indomethacin	The risk or severity of renal failure, hyperkalemia, and hypertension can be increased when Valsartan is combined with Indomethacin.	Side effects	Drugbank
Valsartan	Nabumetone	The risk or severity of renal failure, hyperkalemia, and hypertension can be increased when Valsartan is combined with Nabumetone.	Side effects	Drugbank
Valsartan	Tenoxicam	The risk or severity of renal failure, hyperkalemia, and hypertension can be increased when Valsartan is combined with Tenoxicam.	Side effects	Drugbank
Valsartan	Celecoxib	The risk or severity of renal failure, hyperkalemia, and hypertension can be increased when Valsartan is combined with Celecoxib.	Side effects	Drugbank
Valsartan	Tolmetin	The risk or severity of renal failure, hyperkalemia, and hypertension can be increased when Valsartan is combined with Tolmetin.	Side effects	Drugbank
Valsartan	Rofecoxib	The risk or severity of renal failure, hyperkalemia, and hypertension can be increased when Valsartan is combined with Rofecoxib.	Side effects	Drugbank
Valsartan	Piroxicam	The risk or severity of renal failure, hyperkalemia, and hypertension can be increased when Valsartan is combined with Piroxicam.	Side effects	Drugbank
Valsartan	Fenoprofen	The risk or severity of renal failure, hyperkalemia, and hypertension can be increased when Valsartan is combined with Fenoprofen.	Side effects	Drugbank
Valsartan	Valdecoxib	The risk or severity of renal failure, hyperkalemia, and hypertension can be increased when Valsartan is combined with Valdecoxib.	Side effects	Drugbank
Valsartan	Diclofenac	The risk or severity of renal failure, hyperkalemia, and hypertension can be increased when Valsartan is combined with Diclofenac.	Side effects	Drugbank
Valsartan	Sulindac	The risk or severity of renal failure, hyperkalemia, and hypertension can be increased when Valsartan is combined with Sulindac.	Side effects	Drugbank
Valsartan	Flurbiprofen	The risk or severity of renal failure, hyperkalemia, and hypertension can be increased when Valsartan is combined with Flurbiprofen.	Side effects	Drugbank
Valsartan	Etodolac	The risk or severity of renal failure, hyperkalemia, and hypertension can be increased when Valsartan is combined with Etodolac.	Side effects	Drugbank
Valsartan	Mefenamic acid	The risk or severity of renal failure, hyperkalemia, and hypertension can be increased when Valsartan is combined with Mefenamic acid.	Side effects	Drugbank
Valsartan	Naproxen	The risk or severity of renal failure, hyperkalemia, and hypertension can be increased when Valsartan is combined with Naproxen.	Side effects	Drugbank
Valsartan	Sulfasalazine	The risk or severity of renal failure, hyperkalemia, and hypertension can be increased when Valsartan is combined with Sulfasalazine.	Side effects	Drugbank
Valsartan	Phenylbutazone	The risk or severity of renal failure, hyperkalemia, and hypertension can be increased when Valsartan is combined with Phenylbutazone.	Side effects	Drugbank
Valsartan	Meloxicam	The risk or severity of renal failure, hyperkalemia, and hypertension can be increased when Valsartan is combined with Meloxicam.	Side effects	Drugbank
Valsartan	Carprofen	The risk or severity of renal failure, hyperkalemia, and hypertension can be increased when Valsartan is combined with Carprofen.	Side effects	Drugbank
Valsartan	Diflunisal	The risk or severity of renal failure, hyperkalemia, and hypertension can be increased when Valsartan is combined with Diflunisal.	Side effects	Drugbank
Valsartan	Salicylic acid	The risk or severity of renal failure, hyperkalemia, and hypertension can be increased when Valsartan is combined with Salicylic acid.	Side effects	Drugbank
Valsartan	Meclofenamic acid	The risk or severity of renal failure, hyperkalemia, and hypertension can be increased when Valsartan is combined with Meclofenamic acid.	Side effects	Drugbank
Valsartan	Acetylsalicylic acid	The risk or severity of renal failure, hyperkalemia, and hypertension can be increased when Valsartan is combined with Acetylsalicylic acid.	Side effects	Drugbank
Valsartan	Oxaprozin	The risk or severity of renal failure, hyperkalemia, and hypertension can be increased when Valsartan is combined with Oxaprozin.	Side effects	Drugbank
Valsartan	Ketoprofen	The risk or severity of renal failure, hyperkalemia, and hypertension can be increased when Valsartan is combined with Ketoprofen.	Side effects	Drugbank
Valsartan	Balsalazide	The risk or severity of renal failure, hyperkalemia, and hypertension can be increased when Valsartan is combined with Balsalazide.	Side effects	Drugbank
Valsartan	Ibuprofen	The risk or severity of renal failure, hyperkalemia, and hypertension can be increased when Valsartan is combined with Ibuprofen.	Side effects	Drugbank
Valsartan	Olsalazine	The risk or severity of renal failure, hyperkalemia, and hypertension can be increased when Valsartan is combined with Olsalazine.	Side effects	Drugbank
Valsartan	Lumiracoxib	The risk or severity of renal failure, hyperkalemia, and hypertension can be increased when Valsartan is combined with Lumiracoxib.	Side effects	Drugbank
Valsartan	Magnesium salicylate	The risk or severity of renal failure, hyperkalemia, and hypertension can be increased when Valsartan is combined with Magnesium salicylate.	Side effects	Drugbank
Valsartan	Salsalate	The risk or severity of renal failure, hyperkalemia, and hypertension can be increased when Valsartan is combined with Salsalate.	Side effects	Drugbank
Valsartan	Choline magnesium trisalicylate	The risk or severity of renal failure, hyperkalemia, and hypertension can be increased when Valsartan is combined with Choline magnesium trisalicylate.	Side effects	Drugbank
Valsartan	Antrafenine	The risk or severity of renal failure, hyperkalemia, and hypertension can be increased when Valsartan is combined with Antrafenine.	Side effects	Drugbank
Valsartan	Aminophenazone	The risk or severity of renal failure, hyperkalemia, and hypertension can be increased when Valsartan is combined with Aminophenazone.	Side effects	Drugbank
Valsartan	Antipyrine	The risk or severity of renal failure, hyperkalemia, and hypertension can be increased when Valsartan is combined with Antipyrine.	Side effects	Drugbank
Valsartan	Tiaprofenic acid	The risk or severity of renal failure, hyperkalemia, and hypertension can be increased when Valsartan is combined with Tiaprofenic acid.	Side effects	Drugbank
Valsartan	Etoricoxib	The risk or severity of renal failure, hyperkalemia, and hypertension can be increased when Valsartan is combined with Etoricoxib.	Side effects	Drugbank
Valsartan	Taxifolin	The risk or severity of renal failure, hyperkalemia, and hypertension can be increased when Valsartan is combined with Taxifolin.	Side effects	Drugbank
Valsartan	Oxyphenbutazone	The risk or severity of renal failure, hyperkalemia, and hypertension can be increased when Valsartan is combined with Oxyphenbutazone.	Side effects	Drugbank
Valsartan	Licofelone	The risk or severity of renal failure, hyperkalemia, and hypertension can be increased when Valsartan is combined with Licofelone.	Side effects	Drugbank
Valsartan	Nimesulide	The risk or severity of renal failure, hyperkalemia, and hypertension can be increased when Valsartan is combined with Nimesulide.	Side effects	Drugbank
Valsartan	Benoxaprofen	The risk or severity of renal failure, hyperkalemia, and hypertension can be increased when Valsartan is combined with Benoxaprofen.	Side effects	Drugbank
Valsartan	Metamizole	The risk or severity of renal failure, hyperkalemia, and hypertension can be increased when Valsartan is combined with Metamizole.	Side effects	Drugbank
Valsartan	Zomepirac	The risk or severity of renal failure, hyperkalemia, and hypertension can be increased when Valsartan is combined with Zomepirac.	Side effects	Drugbank
Valsartan	Cimicoxib	The risk or severity of renal failure, hyperkalemia, and hypertension can be increased when Valsartan is combined with Cimicoxib.	Side effects	Drugbank
Valsartan	Lornoxicam	The risk or severity of renal failure, hyperkalemia, and hypertension can be increased when Valsartan is combined with Lornoxicam.	Side effects	Drugbank
Valsartan	Aceclofenac	The risk or severity of renal failure, hyperkalemia, and hypertension can be increased when Valsartan is combined with Aceclofenac.	Side effects	Drugbank
Valsartan	Zaltoprofen	The risk or severity of renal failure, hyperkalemia, and hypertension can be increased when Valsartan is combined with Zaltoprofen.	Side effects	Drugbank
Valsartan	Azapropazone	The risk or severity of renal failure, hyperkalemia, and hypertension can be increased when Valsartan is combined with Azapropazone.	Side effects	Drugbank
Valsartan	Parecoxib	The risk or severity of renal failure, hyperkalemia, and hypertension can be increased when Valsartan is combined with Parecoxib.	Side effects	Drugbank
Valsartan	Salicylamide	The risk or severity of renal failure, hyperkalemia, and hypertension can be increased when Valsartan is combined with Salicylamide.	Side effects	Drugbank
Valsartan	Kebuzone	The risk or severity of renal failure, hyperkalemia, and hypertension can be increased when Valsartan is combined with Kebuzone.	Side effects	Drugbank
Valsartan	Isoxicam	The risk or severity of renal failure, hyperkalemia, and hypertension can be increased when Valsartan is combined with Isoxicam.	Side effects	Drugbank
Valsartan	Indoprofen	The risk or severity of renal failure, hyperkalemia, and hypertension can be increased when Valsartan is combined with Indoprofen.	Side effects	Drugbank
Valsartan	Ibuproxam	The risk or severity of renal failure, hyperkalemia, and hypertension can be increased when Valsartan is combined with Ibuproxam.	Side effects	Drugbank
Valsartan	Floctafenine	The risk or severity of renal failure, hyperkalemia, and hypertension can be increased when Valsartan is combined with Floctafenine.	Side effects	Drugbank
Valsartan	Fenbufen	The risk or severity of renal failure, hyperkalemia, and hypertension can be increased when Valsartan is combined with Fenbufen.	Side effects	Drugbank
Valsartan	Etofenamate	The risk or severity of renal failure, hyperkalemia, and hypertension can be increased when Valsartan is combined with Etofenamate.	Side effects	Drugbank
Valsartan	Epirizole	The risk or severity of renal failure, hyperkalemia, and hypertension can be increased when Valsartan is combined with Epirizole.	Side effects	Drugbank
Valsartan	Benzydamine	The risk or severity of renal failure, hyperkalemia, and hypertension can be increased when Valsartan is combined with Benzydamine.	Side effects	Drugbank
Valsartan	Dexibuprofen	The risk or severity of renal failure, hyperkalemia, and hypertension can be increased when Valsartan is combined with Dexibuprofen.	Side effects	Drugbank
Valsartan	Dexketoprofen	The risk or severity of renal failure, hyperkalemia, and hypertension can be increased when Valsartan is combined with Dexketoprofen.	Side effects	Drugbank
Valsartan	Droxicam	The risk or severity of renal failure, hyperkalemia, and hypertension can be increased when Valsartan is combined with Droxicam.	Side effects	Drugbank
Valsartan	Tolfenamic acid	The risk or severity of renal failure, hyperkalemia, and hypertension can be increased when Valsartan is combined with Tolfenamic acid.	Side effects	Drugbank
Valsartan	Firocoxib	The risk or severity of renal failure, hyperkalemia, and hypertension can be increased when Valsartan is combined with Firocoxib.	Side effects	Drugbank
Valsartan	Clonixin	The risk or severity of renal failure, hyperkalemia, and hypertension can be increased when Valsartan is combined with Clonixin.	Side effects	Drugbank
Valsartan	Morniflumate	The risk or severity of renal failure, hyperkalemia, and hypertension can be increased when Valsartan is combined with Morniflumate.	Side effects	Drugbank
Valsartan	Propacetamol	The risk or severity of renal failure, hyperkalemia, and hypertension can be increased when Valsartan is combined with Propacetamol.	Side effects	Drugbank
Valsartan	Talniflumate	The risk or severity of renal failure, hyperkalemia, and hypertension can be increased when Valsartan is combined with Talniflumate.	Side effects	Drugbank
Valsartan	Robenacoxib	The risk or severity of renal failure, hyperkalemia, and hypertension can be increased when Valsartan is combined with Robenacoxib.	Side effects	Drugbank
Valsartan	Tepoxalin	The risk or severity of renal failure, hyperkalemia, and hypertension can be increased when Valsartan is combined with Tepoxalin.	Side effects	Drugbank
Valsartan	Flunixin	The risk or severity of renal failure, hyperkalemia, and hypertension can be increased when Valsartan is combined with Flunixin.	Side effects	Drugbank
Valsartan	Polmacoxib	The risk or severity of renal failure, hyperkalemia, and hypertension can be increased when Valsartan is combined with Polmacoxib.	Side effects	Drugbank
Valsartan	Nitroaspirin	The risk or severity of renal failure, hyperkalemia, and hypertension can be increased when Valsartan is combined with Nitroaspirin.	Side effects	Drugbank
Valsartan	Indobufen	The risk or severity of renal failure, hyperkalemia, and hypertension can be increased when Valsartan is combined with Indobufen.	Side effects	Drugbank
Valsartan	Ebselen	The risk or severity of renal failure, hyperkalemia, and hypertension can be increased when Valsartan is combined with Ebselen.	Side effects	Drugbank
Valsartan	Tinoridine	The risk or severity of renal failure, hyperkalemia, and hypertension can be increased when Valsartan is combined with Tinoridine.	Side effects	Drugbank
Valsartan	Alclofenac	The risk or severity of renal failure, hyperkalemia, and hypertension can be increased when Valsartan is combined with Alclofenac.	Side effects	Drugbank
Valsartan	Fentiazac	The risk or severity of renal failure, hyperkalemia, and hypertension can be increased when Valsartan is combined with Fentiazac.	Side effects	Drugbank
Valsartan	Suxibuzone	The risk or severity of renal failure, hyperkalemia, and hypertension can be increased when Valsartan is combined with Suxibuzone.	Side effects	Drugbank
Valsartan	Bumadizone	The risk or severity of renal failure, hyperkalemia, and hypertension can be increased when Valsartan is combined with Bumadizone.	Side effects	Drugbank
Valsartan	Alminoprofen	The risk or severity of renal failure, hyperkalemia, and hypertension can be increased when Valsartan is combined with Alminoprofen.	Side effects	Drugbank
Valsartan	Difenpiramide	The risk or severity of renal failure, hyperkalemia, and hypertension can be increased when Valsartan is combined with Difenpiramide.	Side effects	Drugbank
Valsartan	Nifenazone	The risk or severity of renal failure, hyperkalemia, and hypertension can be increased when Valsartan is combined with Nifenazone.	Side effects	Drugbank
Valsartan	Lonazolac	The risk or severity of renal failure, hyperkalemia, and hypertension can be increased when Valsartan is combined with Lonazolac.	Side effects	Drugbank
Valsartan	Tenidap	The risk or severity of renal failure, hyperkalemia, and hypertension can be increased when Valsartan is combined with Tenidap.	Side effects	Drugbank
Valsartan	Propyphenazone	The risk or severity of renal failure, hyperkalemia, and hypertension can be increased when Valsartan is combined with Propyphenazone.	Side effects	Drugbank
Valsartan	Proglumetacin	The risk or severity of renal failure, hyperkalemia, and hypertension can be increased when Valsartan is combined with Proglumetacin.	Side effects	Drugbank
Valsartan	Guacetisal	The risk or severity of renal failure, hyperkalemia, and hypertension can be increased when Valsartan is combined with Guacetisal.	Side effects	Drugbank
Valsartan	Ethenzamide	The risk or severity of renal failure, hyperkalemia, and hypertension can be increased when Valsartan is combined with Ethenzamide.	Side effects	Drugbank
Valsartan	Carbaspirin calcium	The risk or severity of renal failure, hyperkalemia, and hypertension can be increased when Valsartan is combined with Carbaspirin calcium.	Side effects	Drugbank
Valsartan	Mofebutazone	The risk or severity of renal failure, hyperkalemia, and hypertension can be increased when Valsartan is combined with Mofebutazone.	Side effects	Drugbank
Valsartan	Proquazone	The risk or severity of renal failure, hyperkalemia, and hypertension can be increased when Valsartan is combined with Proquazone.	Side effects	Drugbank
Valsartan	Benorilate	The risk or severity of renal failure, hyperkalemia, and hypertension can be increased when Valsartan is combined with Benorilate.	Side effects	Drugbank
Valsartan	Pirprofen	The risk or severity of renal failure, hyperkalemia, and hypertension can be increased when Valsartan is combined with Pirprofen.	Side effects	Drugbank
Valsartan	Acemetacin	The risk or severity of renal failure, hyperkalemia, and hypertension can be increased when Valsartan is combined with Acemetacin.	Side effects	Drugbank
Valsartan	Imidazole salicylate	The risk or severity of renal failure, hyperkalemia, and hypertension can be increased when Valsartan is combined with Imidazole salicylate.	Side effects	Drugbank
Valsartan	SC-236	The risk or severity of renal failure, hyperkalemia, and hypertension can be increased when Valsartan is combined with SC-236.	Side effects	Drugbank
Valsartan	NS-398	The risk or severity of renal failure, hyperkalemia, and hypertension can be increased when Valsartan is combined with NS-398.	Side effects	Drugbank
Valsartan	Flurbiprofen axetil	The risk or severity of renal failure, hyperkalemia, and hypertension can be increased when Valsartan is combined with Flurbiprofen axetil.	Side effects	Drugbank
Valsartan	Loxoprofen	The risk or severity of renal failure, hyperkalemia, and hypertension can be increased when Loxoprofen is combined with Valsartan.	Side effects	Drugbank
Valsartan	Cilazaprilat	The risk or severity of adverse effects can be increased when Valsartan is combined with Cilazaprilat.	Side effects	Drugbank
Valsartan	Triamterene	The risk or severity of hyperkalemia can be increased when Valsartan is combined with Triamterene.	Side effects	Drugbank
Valsartan	Spironolactone	The risk or severity of hyperkalemia can be increased when Valsartan is combined with Spironolactone.	Side effects	Drugbank
Valsartan	Amiloride	The risk or severity of hyperkalemia can be increased when Valsartan is combined with Amiloride.	Side effects	Drugbank
Valsartan	Canrenoic acid	The risk or severity of hyperkalemia can be increased when Valsartan is combined with Canrenoic acid.	Side effects	Drugbank
Valsartan	Canrenone	The risk or severity of hyperkalemia can be increased when Valsartan is combined with Canrenone.	Side effects	Drugbank
Valsartan	Esmolol	The risk or severity of hyperkalemia can be increased when Valsartan is combined with Esmolol.	Side effects	Drugbank
Valsartan	Betaxolol	The risk or severity of hyperkalemia can be increased when Valsartan is combined with Betaxolol.	Side effects	Drugbank
Valsartan	Succinylcholine	The risk or severity of hyperkalemia can be increased when Valsartan is combined with Succinylcholine.	Side effects	Drugbank
Valsartan	Metoprolol	The risk or severity of hyperkalemia can be increased when Valsartan is combined with Metoprolol.	Side effects	Drugbank
Valsartan	Isradipine	The risk or severity of hyperkalemia can be increased when Valsartan is combined with Isradipine.	Side effects	Drugbank
Valsartan	Atenolol	The risk or severity of hyperkalemia can be increased when Valsartan is combined with Atenolol.	Side effects	Drugbank
Valsartan	Timolol	The risk or severity of hyperkalemia can be increased when Valsartan is combined with Timolol.	Side effects	Drugbank
Valsartan	Digoxin	The risk or severity of hyperkalemia can be increased when Valsartan is combined with Digoxin.	Side effects	Drugbank
Valsartan	Nimodipine	The risk or severity of hyperkalemia can be increased when Valsartan is combined with Nimodipine.	Side effects	Drugbank
Valsartan	Nisoldipine	The risk or severity of hyperkalemia can be increased when Valsartan is combined with Nisoldipine.	Side effects	Drugbank
Valsartan	Ardeparin	The risk or severity of hyperkalemia can be increased when Valsartan is combined with Ardeparin.	Side effects	Drugbank
Valsartan	Sotalol	The risk or severity of hyperkalemia can be increased when Valsartan is combined with Sotalol.	Side effects	Drugbank
Valsartan	Lercanidipine	The risk or severity of hyperkalemia can be increased when Valsartan is combined with Lercanidipine.	Side effects	Drugbank
Valsartan	Lamotrigine	The risk or severity of hyperkalemia can be increased when Valsartan is combined with Lamotrigine.	Side effects	Drugbank
Valsartan	Propranolol	The risk or severity of hyperkalemia can be increased when Valsartan is combined with Propranolol.	Side effects	Drugbank
Valsartan	Ethosuximide	The risk or severity of hyperkalemia can be increased when Valsartan is combined with Ethosuximide.	Side effects	Drugbank
Valsartan	Labetalol	The risk or severity of hyperkalemia can be increased when Valsartan is combined with Labetalol.	Side effects	Drugbank
Valsartan	Bisoprolol	The risk or severity of hyperkalemia can be increased when Valsartan is combined with Bisoprolol.	Side effects	Drugbank
Valsartan	Magnesium sulfate	The risk or severity of hyperkalemia can be increased when Valsartan is combined with Magnesium sulfate.	Side effects	Drugbank
Valsartan	Nitrofurantoin	The risk or severity of hyperkalemia can be increased when Valsartan is combined with Nitrofurantoin.	Side effects	Drugbank
Valsartan	Pentamidine	The risk or severity of hyperkalemia can be increased when Valsartan is combined with Pentamidine.	Side effects	Drugbank
Valsartan	Mannitol	The risk or severity of hyperkalemia can be increased when Valsartan is combined with Mannitol.	Side effects	Drugbank
Valsartan	Levomenthol	The risk or severity of hyperkalemia can be increased when Valsartan is combined with Levomenthol.	Side effects	Drugbank
Valsartan	Loperamide	The risk or severity of hyperkalemia can be increased when Valsartan is combined with Loperamide.	Side effects	Drugbank
Valsartan	Tacrolimus	The risk or severity of hyperkalemia can be increased when Valsartan is combined with Tacrolimus.	Side effects	Drugbank
Valsartan	Alprenolol	The risk or severity of hyperkalemia can be increased when Valsartan is combined with Alprenolol.	Side effects	Drugbank
Valsartan	Zonisamide	The risk or severity of hyperkalemia can be increased when Valsartan is combined with Zonisamide.	Side effects	Drugbank
Valsartan	Pindolol	The risk or severity of hyperkalemia can be increased when Valsartan is combined with Pindolol.	Side effects	Drugbank
Valsartan	Nitrendipine	The risk or severity of hyperkalemia can be increased when Valsartan is combined with Nitrendipine.	Side effects	Drugbank
Valsartan	Perhexiline	The risk or severity of hyperkalemia can be increased when Valsartan is combined with Perhexiline.	Side effects	Drugbank
Valsartan	Heparin	The risk or severity of hyperkalemia can be increased when Valsartan is combined with Heparin.	Side effects	Drugbank
Valsartan	Nifedipine	The risk or severity of hyperkalemia can be increased when Valsartan is combined with Nifedipine.	Side effects	Drugbank
Valsartan	Itraconazole	The risk or severity of hyperkalemia can be increased when Valsartan is combined with Itraconazole.	Side effects	Drugbank
Valsartan	Propafenone	The risk or severity of hyperkalemia can be increased when Valsartan is combined with Propafenone.	Side effects	Drugbank
Valsartan	Acebutolol	The risk or severity of hyperkalemia can be increased when Valsartan is combined with Acebutolol.	Side effects	Drugbank
Valsartan	Nadolol	The risk or severity of hyperkalemia can be increased when Valsartan is combined with Nadolol.	Side effects	Drugbank
Valsartan	Dantrolene	The risk or severity of hyperkalemia can be increased when Valsartan is combined with Dantrolene.	Side effects	Drugbank
Valsartan	Enoxaparin	The risk or severity of hyperkalemia can be increased when Valsartan is combined with Enoxaparin.	Side effects	Drugbank
Valsartan	Bepridil	The risk or severity of hyperkalemia can be increased when Valsartan is combined with Bepridil.	Side effects	Drugbank
Valsartan	Bevantolol	The risk or severity of hyperkalemia can be increased when Valsartan is combined with Bevantolol.	Side effects	Drugbank
Valsartan	Practolol	The risk or severity of hyperkalemia can be increased when Valsartan is combined with Practolol.	Side effects	Drugbank
Valsartan	Penbutolol	The risk or severity of hyperkalemia can be increased when Valsartan is combined with Penbutolol.	Side effects	Drugbank
Valsartan	Mibefradil	The risk or severity of hyperkalemia can be increased when Valsartan is combined with Mibefradil.	Side effects	Drugbank
Valsartan	Oxprenolol	The risk or severity of hyperkalemia can be increased when Valsartan is combined with Oxprenolol.	Side effects	Drugbank
Valsartan	Penicillin G Acyl-Serine	The risk or severity of hyperkalemia can be increased when Valsartan is combined with Penicillin G Acyl-Serine.	Side effects	Drugbank
Valsartan	Prenylamine	The risk or severity of hyperkalemia can be increased when Valsartan is combined with Prenylamine.	Side effects	Drugbank
Valsartan	Cyclandelate	The risk or severity of hyperkalemia can be increased when Valsartan is combined with Cyclandelate.	Side effects	Drugbank
Valsartan	Fluspirilene	The risk or severity of hyperkalemia can be increased when Valsartan is combined with Fluspirilene.	Side effects	Drugbank
Valsartan	Celiprolol	The risk or severity of hyperkalemia can be increased when Valsartan is combined with Celiprolol.	Side effects	Drugbank
Valsartan	Methsuximide	The risk or severity of hyperkalemia can be increased when Valsartan is combined with Methsuximide.	Side effects	Drugbank
Valsartan	Seletracetam	The risk or severity of hyperkalemia can be increased when Valsartan is combined with Seletracetam.	Side effects	Drugbank
Valsartan	Nylidrin	The risk or severity of hyperkalemia can be increased when Valsartan is combined with Nylidrin.	Side effects	Drugbank
Valsartan	Sulodexide	The risk or severity of hyperkalemia can be increased when Valsartan is combined with Sulodexide.	Side effects	Drugbank
Valsartan	Dotarizine	The risk or severity of hyperkalemia can be increased when Valsartan is combined with Dotarizine.	Side effects	Drugbank
Valsartan	Nilvadipine	The risk or severity of hyperkalemia can be increased when Valsartan is combined with Nilvadipine.	Side effects	Drugbank
Valsartan	Bufuralol	The risk or severity of hyperkalemia can be increased when Valsartan is combined with Bufuralol.	Side effects	Drugbank
Valsartan	Danaparoid	The risk or severity of hyperkalemia can be increased when Valsartan is combined with Danaparoid.	Side effects	Drugbank
Valsartan	Ammonium chloride	The risk or severity of hyperkalemia can be increased when Valsartan is combined with Ammonium chloride.	Side effects	Drugbank
Valsartan	Dalteparin	The risk or severity of hyperkalemia can be increased when Valsartan is combined with Dalteparin.	Side effects	Drugbank
Valsartan	Tinzaparin	The risk or severity of hyperkalemia can be increased when Valsartan is combined with Tinzaparin.	Side effects	Drugbank
Valsartan	Bopindolol	The risk or severity of hyperkalemia can be increased when Valsartan is combined with Bopindolol.	Side effects	Drugbank
Valsartan	Bupranolol	The risk or severity of hyperkalemia can be increased when Valsartan is combined with Bupranolol.	Side effects	Drugbank
Valsartan	Nadroparin	The risk or severity of hyperkalemia can be increased when Valsartan is combined with Nadroparin.	Side effects	Drugbank
Valsartan	Agmatine	The risk or severity of hyperkalemia can be increased when Valsartan is combined with Agmatine.	Side effects	Drugbank
Valsartan	Indenolol	The risk or severity of hyperkalemia can be increased when Valsartan is combined with Indenolol.	Side effects	Drugbank
Valsartan	Fendiline	The risk or severity of hyperkalemia can be increased when Valsartan is combined with Fendiline.	Side effects	Drugbank
Valsartan	Eperisone	The risk or severity of hyperkalemia can be increased when Valsartan is combined with Eperisone.	Side effects	Drugbank
Valsartan	Trimebutine	The risk or severity of hyperkalemia can be increased when Valsartan is combined with Trimebutine.	Side effects	Drugbank
Valsartan	Pinaverium	The risk or severity of hyperkalemia can be increased when Valsartan is combined with Pinaverium.	Side effects	Drugbank
Valsartan	Arotinolol	The risk or severity of hyperkalemia can be increased when Valsartan is combined with Arotinolol.	Side effects	Drugbank
Valsartan	Aranidipine	The risk or severity of hyperkalemia can be increased when Valsartan is combined with Aranidipine.	Side effects	Drugbank
Valsartan	Azelnidipine	The risk or severity of hyperkalemia can be increased when Valsartan is combined with Azelnidipine.	Side effects	Drugbank
Valsartan	Benidipine	The risk or severity of hyperkalemia can be increased when Valsartan is combined with Benidipine.	Side effects	Drugbank
Valsartan	Cilnidipine	The risk or severity of hyperkalemia can be increased when Valsartan is combined with Cilnidipine.	Side effects	Drugbank
Valsartan	Darodipine	The risk or severity of hyperkalemia can be increased when Valsartan is combined with Darodipine.	Side effects	Drugbank
Valsartan	Efonidipine	The risk or severity of hyperkalemia can be increased when Valsartan is combined with Efonidipine.	Side effects	Drugbank
Valsartan	Niguldipine	The risk or severity of hyperkalemia can be increased when Valsartan is combined with Niguldipine.	Side effects	Drugbank
Valsartan	Niludipine	The risk or severity of hyperkalemia can be increased when Valsartan is combined with Niludipine.	Side effects	Drugbank
Valsartan	Bemiparin	The risk or severity of hyperkalemia can be increased when Valsartan is combined with Bemiparin.	Side effects	Drugbank
Valsartan	Reviparin	The risk or severity of hyperkalemia can be increased when Valsartan is combined with Reviparin.	Side effects	Drugbank
Valsartan	Parnaparin	The risk or severity of hyperkalemia can be increased when Valsartan is combined with Parnaparin.	Side effects	Drugbank
Valsartan	Certoparin	The risk or severity of hyperkalemia can be increased when Valsartan is combined with Certoparin.	Side effects	Drugbank
Valsartan	Levobetaxolol	The risk or severity of hyperkalemia can be increased when Valsartan is combined with Levobetaxolol.	Side effects	Drugbank
Valsartan	Talinolol	The risk or severity of hyperkalemia can be increased when Valsartan is combined with Talinolol.	Side effects	Drugbank
Valsartan	Anisodamine	The risk or severity of hyperkalemia can be increased when Valsartan is combined with Anisodamine.	Side effects	Drugbank
Valsartan	Carboxyamidotriazole	The risk or severity of hyperkalemia can be increased when Valsartan is combined with Carboxyamidotriazole.	Side effects	Drugbank
Valsartan	Naftopidil	The risk or severity of hyperkalemia can be increased when Valsartan is combined with Naftopidil.	Side effects	Drugbank
Valsartan	Tetrahydropalmatine	The risk or severity of hyperkalemia can be increased when Valsartan is combined with Tetrahydropalmatine.	Side effects	Drugbank
Valsartan	Mannitol busulfan	The risk or severity of hyperkalemia can be increased when Valsartan is combined with Mannitol busulfan.	Side effects	Drugbank
Valsartan	Vinpocetine	The risk or severity of hyperkalemia can be increased when Valsartan is combined with Vinpocetine.	Side effects	Drugbank
Valsartan	Landiolol	The risk or severity of hyperkalemia can be increased when Valsartan is combined with Landiolol.	Side effects	Drugbank
Valsartan	Bucindolol	The risk or severity of hyperkalemia can be increased when Valsartan is combined with Bucindolol.	Side effects	Drugbank
Valsartan	Gallopamil	The risk or severity of hyperkalemia can be increased when Valsartan is combined with Gallopamil.	Side effects	Drugbank
Valsartan	Esatenolol	The risk or severity of hyperkalemia can be increased when Valsartan is combined with Esatenolol.	Side effects	Drugbank
Valsartan	Bencyclane	The risk or severity of hyperkalemia can be increased when Valsartan is combined with Bencyclane.	Side effects	Drugbank
Valsartan	Otilonium	The risk or severity of hyperkalemia can be increased when Valsartan is combined with Otilonium.	Side effects	Drugbank
Valsartan	Cloranolol	The risk or severity of hyperkalemia can be increased when Valsartan is combined with Cloranolol.	Side effects	Drugbank
Valsartan	Mepindolol	The risk or severity of hyperkalemia can be increased when Valsartan is combined with Mepindolol.	Side effects	Drugbank
Valsartan	Terodiline	The risk or severity of hyperkalemia can be increased when Valsartan is combined with Terodiline.	Side effects	Drugbank
Valsartan	Epanolol	The risk or severity of hyperkalemia can be increased when Valsartan is combined with Epanolol.	Side effects	Drugbank
Valsartan	Lidoflazine	The risk or severity of hyperkalemia can be increased when Valsartan is combined with Lidoflazine.	Side effects	Drugbank
Valsartan	Tertatolol	The risk or severity of hyperkalemia can be increased when Valsartan is combined with Tertatolol.	Side effects	Drugbank
Valsartan	Penfluridol	The risk or severity of hyperkalemia can be increased when Valsartan is combined with Penfluridol.	Side effects	Drugbank
Valsartan	Caroverine	The risk or severity of hyperkalemia can be increased when Valsartan is combined with Caroverine.	Side effects	Drugbank
Valsartan	WIN 55212-2	The risk or severity of hyperkalemia can be increased when Valsartan is combined with WIN 55212-2.	Side effects	Drugbank
Valsartan	Fish oil	The risk or severity of hyperkalemia can be increased when Valsartan is combined with Fish oil.	Side effects	Drugbank
Valsartan	Dexverapamil	The risk or severity of hyperkalemia can be increased when Valsartan is combined with Dexverapamil.	Side effects	Drugbank
Valsartan	Emopamil	The risk or severity of hyperkalemia can be increased when Valsartan is combined with Emopamil.	Side effects	Drugbank
Valsartan	Lomerizine	The risk or severity of hyperkalemia can be increased when Valsartan is combined with Lomerizine.	Side effects	Drugbank
Valsartan	Tetrandrine	The risk or severity of hyperkalemia can be increased when Valsartan is combined with Tetrandrine.	Side effects	Drugbank
Valsartan	Dexniguldipine	The risk or severity of hyperkalemia can be increased when Valsartan is combined with Dexniguldipine.	Side effects	Drugbank
Valsartan	Ketoconazole	The risk or severity of hyperkalemia can be increased when Valsartan is combined with Ketoconazole.	Side effects	Drugbank
Valsartan	Sodium phosphate, monobasic	The risk or severity of nephrotoxicity can be increased when Valsartan is combined with Sodium phosphate, monobasic.	Side effects	Drugbank
Valsartan	Olmesartan	The risk or severity of renal failure, hypotension, and hyperkalemia can be increased when Valsartan is combined with Olmesartan.	Side effects	Drugbank
Valsartan	Losartan	The risk or severity of renal failure, hypotension, and hyperkalemia can be increased when Valsartan is combined with Losartan.	Side effects	Drugbank
Valsartan	Candesartan cilexetil	The risk or severity of renal failure, hypotension, and hyperkalemia can be increased when Valsartan is combined with Candesartan cilexetil.	Side effects	Drugbank
Valsartan	Eprosartan	The risk or severity of renal failure, hypotension, and hyperkalemia can be increased when Valsartan is combined with Eprosartan.	Side effects	Drugbank
Valsartan	Telmisartan	The risk or severity of renal failure, hypotension, and hyperkalemia can be increased when Valsartan is combined with Telmisartan.	Side effects	Drugbank
Valsartan	Irbesartan	The risk or severity of renal failure, hypotension, and hyperkalemia can be increased when Valsartan is combined with Irbesartan.	Side effects	Drugbank
Valsartan	Forasartan	The risk or severity of renal failure, hypotension, and hyperkalemia can be increased when Valsartan is combined with Forasartan.	Side effects	Drugbank
Valsartan	Saprisartan	The risk or severity of renal failure, hypotension, and hyperkalemia can be increased when Valsartan is combined with Saprisartan.	Side effects	Drugbank
Valsartan	Tasosartan	The risk or severity of renal failure, hypotension, and hyperkalemia can be increased when Valsartan is combined with Tasosartan.	Side effects	Drugbank
Valsartan	Saralasin	The risk or severity of renal failure, hypotension, and hyperkalemia can be increased when Valsartan is combined with Saralasin.	Side effects	Drugbank
Valsartan	Azilsartan medoxomil	The risk or severity of renal failure, hypotension, and hyperkalemia can be increased when Valsartan is combined with Azilsartan medoxomil.	Side effects	Drugbank
Valsartan	Fimasartan	The risk or severity of renal failure, hypotension, and hyperkalemia can be increased when Valsartan is combined with Fimasartan.	Side effects	Drugbank
Valsartan	Candesartan	The risk or severity of renal failure, hypotension, and hyperkalemia can be increased when Valsartan is combined with Candesartan.	Side effects	Drugbank
Valsartan	Ramipril	The risk or severity of renal failure, hypotension, and hyperkalemia can be increased when Ramipril is combined with Valsartan.	Side effects	Drugbank
Valsartan	Remikiren	The risk or severity of renal failure, hypotension, and hyperkalemia can be increased when Remikiren is combined with Valsartan.	Side effects	Drugbank
Valsartan	Fosinopril	The risk or severity of renal failure, hypotension, and hyperkalemia can be increased when Fosinopril is combined with Valsartan.	Side effects	Drugbank
Valsartan	Trandolapril	The risk or severity of renal failure, hypotension, and hyperkalemia can be increased when Trandolapril is combined with Valsartan.	Side effects	Drugbank
Valsartan	Benazepril	The risk or severity of renal failure, hypotension, and hyperkalemia can be increased when Benazepril is combined with Valsartan.	Side effects	Drugbank
Valsartan	Enalapril	The risk or severity of renal failure, hypotension, and hyperkalemia can be increased when Enalapril is combined with Valsartan.	Side effects	Drugbank
Valsartan	Moexipril	The risk or severity of renal failure, hypotension, and hyperkalemia can be increased when Moexipril is combined with Valsartan.	Side effects	Drugbank
Valsartan	Lisinopril	The risk or severity of renal failure, hypotension, and hyperkalemia can be increased when Lisinopril is combined with Valsartan.	Side effects	Drugbank
Valsartan	Perindopril	The risk or severity of renal failure, hypotension, and hyperkalemia can be increased when Perindopril is combined with Valsartan.	Side effects	Drugbank
Valsartan	Quinapril	The risk or severity of renal failure, hypotension, and hyperkalemia can be increased when Quinapril is combined with Valsartan.	Side effects	Drugbank
Valsartan	Omapatrilat	The risk or severity of renal failure, hypotension, and hyperkalemia can be increased when Omapatrilat is combined with Valsartan.	Side effects	Drugbank
Valsartan	Rescinnamine	The risk or severity of renal failure, hypotension, and hyperkalemia can be increased when Rescinnamine is combined with Valsartan.	Side effects	Drugbank
Valsartan	Captopril	The risk or severity of renal failure, hypotension, and hyperkalemia can be increased when Captopril is combined with Valsartan.	Side effects	Drugbank
Valsartan	Cilazapril	The risk or severity of renal failure, hypotension, and hyperkalemia can be increased when Cilazapril is combined with Valsartan.	Side effects	Drugbank
Valsartan	Spirapril	The risk or severity of renal failure, hypotension, and hyperkalemia can be increased when Spirapril is combined with Valsartan.	Side effects	Drugbank
Valsartan	Enalkiren	The risk or severity of renal failure, hypotension, and hyperkalemia can be increased when Enalkiren is combined with Valsartan.	Side effects	Drugbank
Valsartan	Temocapril	The risk or severity of renal failure, hypotension, and hyperkalemia can be increased when Temocapril is combined with Valsartan.	Side effects	Drugbank
Valsartan	Enalaprilat	The risk or severity of renal failure, hypotension, and hyperkalemia can be increased when Enalaprilat is combined with Valsartan.	Side effects	Drugbank
Valsartan	Imidapril	The risk or severity of renal failure, hypotension, and hyperkalemia can be increased when Imidapril is combined with Valsartan.	Side effects	Drugbank
Valsartan	VTP-27999	The risk or severity of renal failure, hypotension, and hyperkalemia can be increased when VTP-27999 is combined with Valsartan.	Side effects	Drugbank
Valsartan	Zofenopril	The risk or severity of renal failure, hypotension, and hyperkalemia can be increased when Zofenopril is combined with Valsartan.	Side effects	Drugbank
Valsartan	Delapril	The risk or severity of renal failure, hypotension, and hyperkalemia can be increased when Delapril is combined with Valsartan.	Side effects	Drugbank
Valsartan	Benazeprilat	The risk or severity of renal failure, hypotension, and hyperkalemia can be increased when Benazeprilat is combined with Valsartan.	Side effects	Drugbank
Valsartan	Fosinoprilat	The risk or severity of renal failure, hypotension, and hyperkalemia can be increased when Fosinoprilat is combined with Valsartan.	Side effects	Drugbank
Valsartan	Ramiprilat	The risk or severity of renal failure, hypotension, and hyperkalemia can be increased when Ramiprilat is combined with Valsartan.	Side effects	Drugbank
Valsartan	Trandolaprilat	The risk or severity of renal failure, hypotension, and hyperkalemia can be increased when Trandolaprilat is combined with Valsartan.	Side effects	Drugbank
Valsartan	Moexiprilat	The risk or severity of renal failure, hypotension, and hyperkalemia can be increased when Moexiprilat is combined with Valsartan.	Side effects	Drugbank
Valsartan	Perindoprilat	The risk or severity of renal failure, hypotension, and hyperkalemia can be increased when Perindoprilat is combined with Valsartan.	Side effects	Drugbank
Valsartan	Quinaprilat	The risk or severity of renal failure, hypotension, and hyperkalemia can be increased when Quinaprilat is combined with Valsartan.	Side effects	Drugbank
Valsartan	Quinoline Yellow WS	The risk or severity of renal failure, hypotension, and hyperkalemia can be increased when Quinoline Yellow WS is combined with Valsartan.	Side effects	Drugbank
Valsartan	Potassium chloride	Potassium chloride may increase the hyperkalemic activities of Valsartan.	Side effects	Drugbank
Valsartan	Potassium Iodide	Potassium Iodide may increase the hyperkalemic activities of Valsartan.	Side effects	Drugbank
Valsartan	Potassium alum	Potassium alum may increase the hyperkalemic activities of Valsartan.	Side effects	Drugbank
Valsartan	Potassium citrate	Potassium citrate may increase the hyperkalemic activities of Valsartan.	Side effects	Drugbank
Valsartan	Monopotassium phosphate	Monopotassium phosphate may increase the hyperkalemic activities of Valsartan.	Side effects	Drugbank
Valsartan	Dipotassium phosphate	Dipotassium phosphate may increase the hyperkalemic activities of Valsartan.	Side effects	Drugbank
Valsartan	Potassium perchlorate	Potassium perchlorate may increase the hyperkalemic activities of Valsartan.	Side effects	Drugbank
Valsartan	Potassium lactate	Potassium lactate may increase the hyperkalemic activities of Valsartan.	Side effects	Drugbank
Valsartan	Potassium nitrate	Potassium nitrate may increase the hyperkalemic activities of Valsartan.	Side effects	Drugbank
Valsartan	Potassium bicarbonate	Potassium bicarbonate may increase the hyperkalemic activities of Valsartan.	Side effects	Drugbank
Valsartan	Potassium bitartrate	Potassium bitartrate may increase the hyperkalemic activities of Valsartan.	Side effects	Drugbank
Valsartan	Potassium hydroxide	Potassium hydroxide may increase the hyperkalemic activities of Valsartan.	Side effects	Drugbank
Valsartan	Potassium gluconate	Potassium gluconate may increase the hyperkalemic activities of Valsartan.	Side effects	Drugbank
Valsartan	Potassium guaiacolsulfonate	Potassium guaiacolsulfonate may increase the hyperkalemic activities of Valsartan.	Side effects	Drugbank
Valsartan	Potassium permanganate	Potassium permanganate may increase the hyperkalemic activities of Valsartan.	Side effects	Drugbank
Valsartan	Potassium carbonate	Potassium carbonate may increase the hyperkalemic activities of Valsartan.	Side effects	Drugbank
Valsartan	Potassium triiodide	Potassium triiodide may increase the hyperkalemic activities of Valsartan.	Side effects	Drugbank
Valsartan	Potassium acetate	Potassium acetate may increase the hyperkalemic activities of Valsartan.	Side effects	Drugbank
Valsartan	Potassium sulfate	Potassium sulfate may increase the hyperkalemic activities of Valsartan.	Side effects	Drugbank
Valsartan	Potassium cation	Valsartan may increase the hyperkalemic activities of Potassium cation.	Side effects	Drugbank
Valsartan	Alteplase	The risk or severity of angioedema can be increased when Alteplase is combined with Valsartan.	Side effects	Drugbank
Valsartan	Urokinase	The risk or severity of angioedema can be increased when Urokinase is combined with Valsartan.	Side effects	Drugbank
Valsartan	Reteplase	The risk or severity of angioedema can be increased when Reteplase is combined with Valsartan.	Side effects	Drugbank
Valsartan	Anistreplase	The risk or severity of angioedema can be increased when Anistreplase is combined with Valsartan.	Side effects	Drugbank
Valsartan	Tenecteplase	The risk or severity of angioedema can be increased when Tenecteplase is combined with Valsartan.	Side effects	Drugbank
Valsartan	Streptokinase	The risk or severity of angioedema can be increased when Streptokinase is combined with Valsartan.	Side effects	Drugbank
Valsartan	Pregabalin	The risk or severity of angioedema can be increased when Valsartan is combined with Pregabalin.	Side effects	Drugbank
Valsartan	Conjugated estrogens	The risk or severity of angioedema can be increased when Valsartan is combined with Conjugated estrogens.	Side effects	Drugbank
Valsartan	Sirolimus	The risk or severity of angioedema can be increased when Valsartan is combined with Sirolimus.	Side effects	Drugbank
Valsartan	Sitagliptin	The risk or severity of angioedema can be increased when Valsartan is combined with Sitagliptin.	Side effects	Drugbank
Valsartan	Vildagliptin	The risk or severity of angioedema can be increased when Valsartan is combined with Vildagliptin.	Side effects	Drugbank
Valsartan	AMG-222	The risk or severity of angioedema can be increased when Valsartan is combined with AMG-222.	Side effects	Drugbank
Valsartan	Bisegliptin	The risk or severity of angioedema can be increased when Valsartan is combined with Bisegliptin.	Side effects	Drugbank
Valsartan	Icatibant	The risk or severity of angioedema can be increased when Valsartan is combined with Icatibant.	Side effects	Drugbank
Valsartan	Alogliptin	The risk or severity of angioedema can be increased when Valsartan is combined with Alogliptin.	Side effects	Drugbank
Valsartan	Lanoteplase	The risk or severity of angioedema can be increased when Valsartan is combined with Lanoteplase.	Side effects	Drugbank
Valsartan	Temsirolimus	The risk or severity of angioedema can be increased when Valsartan is combined with Temsirolimus.	Side effects	Drugbank
Valsartan	Saxagliptin	The risk or severity of angioedema can be increased when Valsartan is combined with Saxagliptin.	Side effects	Drugbank
Valsartan	Amediplase	The risk or severity of angioedema can be increased when Valsartan is combined with Amediplase.	Side effects	Drugbank
Valsartan	Gosogliptin	The risk or severity of angioedema can be increased when Valsartan is combined with Gosogliptin.	Side effects	Drugbank
Valsartan	Linagliptin	The risk or severity of angioedema can be increased when Valsartan is combined with Linagliptin.	Side effects	Drugbank
Valsartan	Dutogliptin	The risk or severity of angioedema can be increased when Valsartan is combined with Dutogliptin.	Side effects	Drugbank
Valsartan	Teneligliptin	The risk or severity of angioedema can be increased when Valsartan is combined with Teneligliptin.	Side effects	Drugbank
Valsartan	Omarigliptin	The risk or severity of angioedema can be increased when Valsartan is combined with Omarigliptin.	Side effects	Drugbank
Valsartan	Carmegliptin	The risk or severity of angioedema can be increased when Valsartan is combined with Carmegliptin.	Side effects	Drugbank
Valsartan	Gemigliptin	The risk or severity of angioedema can be increased when Valsartan is combined with Gemigliptin.	Side effects	Drugbank
Valsartan	Anagliptin	The risk or severity of angioedema can be increased when Valsartan is combined with Anagliptin.	Side effects	Drugbank
Valsartan	Evogliptin	The risk or severity of angioedema can be increased when Valsartan is combined with Evogliptin.	Side effects	Drugbank
Valsartan	Saruplase	The risk or severity of angioedema can be increased when Valsartan is combined with Saruplase.	Side effects	Drugbank
Valsartan	Ketorolac	The therapeutic efficacy of Valsartan can be decreased when used in combination with Ketorolac.	Efficacy	Drugbank
Valsartan	Potassium	Potassium may increase the hyperkalemic activities of Valsartan.	Side effects	Drugbank
Valsartan	Furosemide	The risk or severity of renal failure and hypotension can be increased when Furosemide is combined with Valsartan.	Side effects	Drugbank
Valsartan	Filgotinib	The serum concentration of Valsartan can be increased when it is combined with Filgotinib.	Efficacy	Drugbank
Valsartan	Duloxetine	The risk or severity of orthostatic hypotension and syncope can be increased when Valsartan is combined with Duloxetine.	Side effects	Drugbank
Valsartan	Levodopa	The risk or severity of hypotension and orthostatic hypotension can be increased when Valsartan is combined with Levodopa.	Side effects	Drugbank
Valsartan	Risperidone	Valsartan may increase the hypotensive activities of Risperidone.	Efficacy	Drugbank
Valsartan	Alfuzosin	Alfuzosin may increase the hypotensive activities of Valsartan.	Efficacy	Drugbank
Valsartan	Amifostine	Valsartan may increase the hypotensive activities of Amifostine.	Efficacy	Drugbank
Valsartan	Diazoxide	Diazoxide may increase the hypotensive activities of Valsartan.	Efficacy	Drugbank
Valsartan	Methylphenidate	Methylphenidate may decrease the antihypertensive activities of Valsartan.	Efficacy	Drugbank
Valsartan	Dexmethylphenidate	Dexmethylphenidate may decrease the antihypertensive activities of Valsartan.	Efficacy	Drugbank
Valsartan	Obinutuzumab	Valsartan may increase the hypotensive activities of Obinutuzumab.	Efficacy	Drugbank
Valsartan	Pentoxifylline	Pentoxifylline may increase the hypotensive activities of Valsartan.	Efficacy	Drugbank
Valsartan	Rituximab	Valsartan may increase the hypotensive activities of Rituximab.	Efficacy	Drugbank
Valsartan	Desmopressin	Desmopressin may decrease the antihypertensive activities of Valsartan.	Efficacy	Drugbank
Valsartan	Phentermine	Phentermine may decrease the antihypertensive activities of Valsartan.	Efficacy	Drugbank
Valsartan	Midodrine	Midodrine may decrease the antihypertensive activities of Valsartan.	Efficacy	Drugbank
Valsartan	Isoetharine	Isoetharine may decrease the antihypertensive activities of Valsartan.	Efficacy	Drugbank
Valsartan	Methysergide	Methysergide may decrease the antihypertensive activities of Valsartan.	Efficacy	Drugbank
Valsartan	Cabergoline	Cabergoline may decrease the antihypertensive activities of Valsartan.	Efficacy	Drugbank
Valsartan	Atomoxetine	Atomoxetine may decrease the antihypertensive activities of Valsartan.	Efficacy	Drugbank
Valsartan	Etomidate	Etomidate may decrease the antihypertensive activities of Valsartan.	Efficacy	Drugbank
Valsartan	Zolmitriptan	Zolmitriptan may decrease the antihypertensive activities of Valsartan.	Efficacy	Drugbank
Valsartan	Dihydroergotamine	Dihydroergotamine may decrease the antihypertensive activities of Valsartan.	Efficacy	Drugbank
Valsartan	Protriptyline	Protriptyline may decrease the antihypertensive activities of Valsartan.	Efficacy	Drugbank
Valsartan	Methylergometrine	Methylergometrine may decrease the antihypertensive activities of Valsartan.	Efficacy	Drugbank
Valsartan	Norepinephrine	Norepinephrine may decrease the antihypertensive activities of Valsartan.	Efficacy	Drugbank
Valsartan	Mirtazapine	Mirtazapine may decrease the antihypertensive activities of Valsartan.	Efficacy	Drugbank
Valsartan	Phenylephrine	Phenylephrine may decrease the antihypertensive activities of Valsartan.	Efficacy	Drugbank
Valsartan	Phenylpropanolamine	Phenylpropanolamine may decrease the antihypertensive activities of Valsartan.	Efficacy	Drugbank
Valsartan	Droperidol	Droperidol may decrease the antihypertensive activities of Valsartan.	Efficacy	Drugbank
Valsartan	Buspirone	Buspirone may decrease the antihypertensive activities of Valsartan.	Efficacy	Drugbank
Valsartan	Nortriptyline	Nortriptyline may decrease the antihypertensive activities of Valsartan.	Efficacy	Drugbank
Valsartan	Amoxapine	Amoxapine may decrease the antihypertensive activities of Valsartan.	Efficacy	Drugbank
Valsartan	Doxapram	Doxapram may decrease the antihypertensive activities of Valsartan.	Efficacy	Drugbank
Valsartan	Atropine	Atropine may decrease the antihypertensive activities of Valsartan.	Efficacy	Drugbank
Valsartan	Lisuride	Lisuride may decrease the antihypertensive activities of Valsartan.	Efficacy	Drugbank
Valsartan	Metaraminol	Metaraminol may decrease the antihypertensive activities of Valsartan.	Efficacy	Drugbank
Valsartan	Trazodone	Trazodone may decrease the antihypertensive activities of Valsartan.	Efficacy	Drugbank
Valsartan	Ergotamine	Ergotamine may decrease the antihypertensive activities of Valsartan.	Efficacy	Drugbank
Valsartan	Nicergoline	Nicergoline may decrease the antihypertensive activities of Valsartan.	Efficacy	Drugbank
Valsartan	Methoxamine	Methoxamine may decrease the antihypertensive activities of Valsartan.	Efficacy	Drugbank
Valsartan	Propiomazine	Propiomazine may decrease the antihypertensive activities of Valsartan.	Efficacy	Drugbank
Valsartan	Alfentanil	Alfentanil may decrease the antihypertensive activities of Valsartan.	Efficacy	Drugbank
Valsartan	Fentanyl	Fentanyl may decrease the antihypertensive activities of Valsartan.	Efficacy	Drugbank
Valsartan	Orciprenaline	Orciprenaline may decrease the antihypertensive activities of Valsartan.	Efficacy	Drugbank
Valsartan	Phenmetrazine	Phenmetrazine may decrease the antihypertensive activities of Valsartan.	Efficacy	Drugbank
Valsartan	Trifluoperazine	Trifluoperazine may decrease the antihypertensive activities of Valsartan.	Efficacy	Drugbank
Valsartan	Dobutamine	Dobutamine may decrease the antihypertensive activities of Valsartan.	Efficacy	Drugbank
Valsartan	Pseudoephedrine	Pseudoephedrine may decrease the antihypertensive activities of Valsartan.	Efficacy	Drugbank
Valsartan	Benzphetamine	Benzphetamine may decrease the antihypertensive activities of Valsartan.	Efficacy	Drugbank
Valsartan	Ritodrine	Ritodrine may decrease the antihypertensive activities of Valsartan.	Efficacy	Drugbank
Valsartan	Terbutaline	Terbutaline may decrease the antihypertensive activities of Valsartan.	Efficacy	Drugbank
Valsartan	Flupentixol	Flupentixol may decrease the antihypertensive activities of Valsartan.	Efficacy	Drugbank
Valsartan	Bitolterol	Bitolterol may decrease the antihypertensive activities of Valsartan.	Efficacy	Drugbank
Valsartan	Almotriptan	Almotriptan may decrease the antihypertensive activities of Valsartan.	Efficacy	Drugbank
Valsartan	Diethylpropion	Diethylpropion may decrease the antihypertensive activities of Valsartan.	Efficacy	Drugbank
Valsartan	Salmeterol	Salmeterol may decrease the antihypertensive activities of Valsartan.	Efficacy	Drugbank
Valsartan	Naratriptan	Naratriptan may decrease the antihypertensive activities of Valsartan.	Efficacy	Drugbank
Valsartan	Rizatriptan	Rizatriptan may decrease the antihypertensive activities of Valsartan.	Efficacy	Drugbank
Valsartan	Dopamine	Dopamine may decrease the antihypertensive activities of Valsartan.	Efficacy	Drugbank
Valsartan	Frovatriptan	Frovatriptan may decrease the antihypertensive activities of Valsartan.	Efficacy	Drugbank
Valsartan	Salbutamol	Salbutamol may decrease the antihypertensive activities of Valsartan.	Efficacy	Drugbank
Valsartan	Ergoloid mesylate	Ergoloid mesylate may decrease the antihypertensive activities of Valsartan.	Efficacy	Drugbank
Valsartan	Isoprenaline	Isoprenaline may decrease the antihypertensive activities of Valsartan.	Efficacy	Drugbank
Valsartan	Arbutamine	Arbutamine may decrease the antihypertensive activities of Valsartan.	Efficacy	Drugbank
Valsartan	Dutasteride	Dutasteride may decrease the antihypertensive activities of Valsartan.	Efficacy	Drugbank
Valsartan	Desipramine	Desipramine may decrease the antihypertensive activities of Valsartan.	Efficacy	Drugbank
Valsartan	Pergolide	Pergolide may decrease the antihypertensive activities of Valsartan.	Efficacy	Drugbank
Valsartan	Finasteride	Finasteride may decrease the antihypertensive activities of Valsartan.	Efficacy	Drugbank
Valsartan	Ergometrine	Ergometrine may decrease the antihypertensive activities of Valsartan.	Efficacy	Drugbank
Valsartan	Lisdexamfetamine	Lisdexamfetamine may decrease the antihypertensive activities of Valsartan.	Efficacy	Drugbank
Valsartan	Paliperidone	Paliperidone may decrease the antihypertensive activities of Valsartan.	Efficacy	Drugbank
Valsartan	Fenoterol	Fenoterol may decrease the antihypertensive activities of Valsartan.	Efficacy	Drugbank
Valsartan	Pirbuterol	Pirbuterol may decrease the antihypertensive activities of Valsartan.	Efficacy	Drugbank
Valsartan	Ephedra sinica root	Ephedra sinica root may decrease the antihypertensive activities of Valsartan.	Efficacy	Drugbank
Valsartan	Ephedrine	Ephedrine may decrease the antihypertensive activities of Valsartan.	Efficacy	Drugbank
Valsartan	Mephentermine	Mephentermine may decrease the antihypertensive activities of Valsartan.	Efficacy	Drugbank
Valsartan	Procaterol	Procaterol may decrease the antihypertensive activities of Valsartan.	Efficacy	Drugbank
Valsartan	Yohimbine	Yohimbine may decrease the antihypertensive activities of Valsartan.	Efficacy	Drugbank
Valsartan	Methotrimeprazine	Methotrimeprazine may decrease the antihypertensive activities of Valsartan.	Efficacy	Drugbank
Valsartan	Clenbuterol	Clenbuterol may decrease the antihypertensive activities of Valsartan.	Efficacy	Drugbank
Valsartan	Bambuterol	Bambuterol may decrease the antihypertensive activities of Valsartan.	Efficacy	Drugbank
Valsartan	MMDA	MMDA may decrease the antihypertensive activities of Valsartan.	Efficacy	Drugbank
Valsartan	Midomafetamine	Midomafetamine may decrease the antihypertensive activities of Valsartan.	Efficacy	Drugbank
Valsartan	2,5-Dimethoxy-4-ethylamphetamine	2,5-Dimethoxy-4-ethylamphetamine may decrease the antihypertensive activities of Valsartan.	Efficacy	Drugbank
Valsartan	4-Methoxyamphetamine	4-Methoxyamphetamine may decrease the antihypertensive activities of Valsartan.	Efficacy	Drugbank
Valsartan	4-Bromo-2,5-dimethoxyamphetamine	4-Bromo-2,5-dimethoxyamphetamine may decrease the antihypertensive activities of Valsartan.	Efficacy	Drugbank
Valsartan	Tenamfetamine	Tenamfetamine may decrease the antihypertensive activities of Valsartan.	Efficacy	Drugbank
Valsartan	Chlorphentermine	Chlorphentermine may decrease the antihypertensive activities of Valsartan.	Efficacy	Drugbank
Valsartan	Dextroamphetamine	Dextroamphetamine may decrease the antihypertensive activities of Valsartan.	Efficacy	Drugbank
Valsartan	Metamfetamine	Metamfetamine may decrease the antihypertensive activities of Valsartan.	Efficacy	Drugbank
Valsartan	Phendimetrazine	Phendimetrazine may decrease the antihypertensive activities of Valsartan.	Efficacy	Drugbank
Valsartan	Solifenacin	Solifenacin may decrease the antihypertensive activities of Valsartan.	Efficacy	Drugbank
Valsartan	Periciazine	Periciazine may decrease the antihypertensive activities of Valsartan.	Efficacy	Drugbank
Valsartan	Acepromazine	Acepromazine may decrease the antihypertensive activities of Valsartan.	Efficacy	Drugbank
Valsartan	Thioproperazine	Thioproperazine may decrease the antihypertensive activities of Valsartan.	Efficacy	Drugbank
Valsartan	Zuclopenthixol	Zuclopenthixol may decrease the antihypertensive activities of Valsartan.	Efficacy	Drugbank
Valsartan	1-benzylimidazole	1-benzylimidazole may decrease the antihypertensive activities of Valsartan.	Efficacy	Drugbank
Valsartan	Lysergic acid diethylamide	Lysergic acid diethylamide may decrease the antihypertensive activities of Valsartan.	Efficacy	Drugbank
Valsartan	Amineptine	Amineptine may decrease the antihypertensive activities of Valsartan.	Efficacy	Drugbank
Valsartan	Dronedarone	Dronedarone may decrease the antihypertensive activities of Valsartan.	Efficacy	Drugbank
Valsartan	Flibanserin	Flibanserin may decrease the antihypertensive activities of Valsartan.	Efficacy	Drugbank
Valsartan	Iloperidone	Iloperidone may decrease the antihypertensive activities of Valsartan.	Efficacy	Drugbank
Valsartan	Indacaterol	Indacaterol may decrease the antihypertensive activities of Valsartan.	Efficacy	Drugbank
Valsartan	Amibegron	Amibegron may decrease the antihypertensive activities of Valsartan.	Efficacy	Drugbank
Valsartan	Naluzotan	Naluzotan may decrease the antihypertensive activities of Valsartan.	Efficacy	Drugbank
Valsartan	Cariprazine	Cariprazine may decrease the antihypertensive activities of Valsartan.	Efficacy	Drugbank
Valsartan	Mianserin	Mianserin may decrease the antihypertensive activities of Valsartan.	Efficacy	Drugbank
Valsartan	Pizotifen	Pizotifen may decrease the antihypertensive activities of Valsartan.	Efficacy	Drugbank
Valsartan	Solabegron	Solabegron may decrease the antihypertensive activities of Valsartan.	Efficacy	Drugbank
Valsartan	Asenapine	Asenapine may decrease the antihypertensive activities of Valsartan.	Efficacy	Drugbank
Valsartan	Droxidopa	Droxidopa may decrease the antihypertensive activities of Valsartan.	Efficacy	Drugbank
Valsartan	Esmirtazapine	Esmirtazapine may decrease the antihypertensive activities of Valsartan.	Efficacy	Drugbank
Valsartan	Vilazodone	Vilazodone may decrease the antihypertensive activities of Valsartan.	Efficacy	Drugbank
Valsartan	Nitrous oxide	Nitrous oxide may decrease the antihypertensive activities of Valsartan.	Efficacy	Drugbank
Valsartan	Xylometazoline	Xylometazoline may decrease the antihypertensive activities of Valsartan.	Efficacy	Drugbank
Valsartan	Isometheptene	Isometheptene may decrease the antihypertensive activities of Valsartan.	Efficacy	Drugbank
Valsartan	Levonordefrin	Levonordefrin may decrease the antihypertensive activities of Valsartan.	Efficacy	Drugbank
Valsartan	Naphazoline	Naphazoline may decrease the antihypertensive activities of Valsartan.	Efficacy	Drugbank
Valsartan	Tetryzoline	Tetryzoline may decrease the antihypertensive activities of Valsartan.	Efficacy	Drugbank
Valsartan	Cinitapride	Cinitapride may decrease the antihypertensive activities of Valsartan.	Efficacy	Drugbank
Valsartan	Lurasidone	Lurasidone may decrease the antihypertensive activities of Valsartan.	Efficacy	Drugbank
Valsartan	Tyramine	Tyramine may decrease the antihypertensive activities of Valsartan.	Efficacy	Drugbank
Valsartan	Mirabegron	Mirabegron may decrease the antihypertensive activities of Valsartan.	Efficacy	Drugbank
Valsartan	Adrafinil	Adrafinil may decrease the antihypertensive activities of Valsartan.	Efficacy	Drugbank
Valsartan	Ifenprodil	Ifenprodil may decrease the antihypertensive activities of Valsartan.	Efficacy	Drugbank
Valsartan	Hexoprenaline	Hexoprenaline may decrease the antihypertensive activities of Valsartan.	Efficacy	Drugbank
Valsartan	Etilefrine	Etilefrine may decrease the antihypertensive activities of Valsartan.	Efficacy	Drugbank
Valsartan	Dimetacrine	Dimetacrine may decrease the antihypertensive activities of Valsartan.	Efficacy	Drugbank
Valsartan	Butriptyline	Butriptyline may decrease the antihypertensive activities of Valsartan.	Efficacy	Drugbank
Valsartan	Vilanterol	Vilanterol may decrease the antihypertensive activities of Valsartan.	Efficacy	Drugbank
Valsartan	Brexpiprazole	Brexpiprazole may decrease the antihypertensive activities of Valsartan.	Efficacy	Drugbank
Valsartan	Cirazoline	Cirazoline may decrease the antihypertensive activities of Valsartan.	Efficacy	Drugbank
Valsartan	Synephrine	Synephrine may decrease the antihypertensive activities of Valsartan.	Efficacy	Drugbank
Valsartan	Moxisylyte	Moxisylyte may decrease the antihypertensive activities of Valsartan.	Efficacy	Drugbank
Valsartan	Tianeptine	Tianeptine may decrease the antihypertensive activities of Valsartan.	Efficacy	Drugbank
Valsartan	Oxaprotiline	Oxaprotiline may decrease the antihypertensive activities of Valsartan.	Efficacy	Drugbank
Valsartan	Iofetamine I-123	Iofetamine I-123 may decrease the antihypertensive activities of Valsartan.	Efficacy	Drugbank
Valsartan	Racepinephrine	Racepinephrine may decrease the antihypertensive activities of Valsartan.	Efficacy	Drugbank
Valsartan	Dihydroergocornine	Dihydroergocornine may decrease the antihypertensive activities of Valsartan.	Efficacy	Drugbank
Valsartan	DL-Methylephedrine	DL-Methylephedrine may decrease the antihypertensive activities of Valsartan.	Efficacy	Drugbank
Valsartan	Amitraz	Amitraz may decrease the antihypertensive activities of Valsartan.	Efficacy	Drugbank
Valsartan	Medetomidine	Medetomidine may decrease the antihypertensive activities of Valsartan.	Efficacy	Drugbank
Valsartan	Xylazine	Xylazine may decrease the antihypertensive activities of Valsartan.	Efficacy	Drugbank
Valsartan	Atipamezole	Atipamezole may decrease the antihypertensive activities of Valsartan.	Efficacy	Drugbank
Valsartan	Ractopamine	Ractopamine may decrease the antihypertensive activities of Valsartan.	Efficacy	Drugbank
Valsartan	Romifidine	Romifidine may decrease the antihypertensive activities of Valsartan.	Efficacy	Drugbank
Valsartan	Detomidine	Detomidine may decrease the antihypertensive activities of Valsartan.	Efficacy	Drugbank
Valsartan	Etafedrine	Etafedrine may decrease the antihypertensive activities of Valsartan.	Efficacy	Drugbank
Valsartan	Tetrahydrocannabivarin	Tetrahydrocannabivarin may decrease the antihypertensive activities of Valsartan.	Efficacy	Drugbank
Valsartan	PF-00610355	PF-00610355 may decrease the antihypertensive activities of Valsartan.	Efficacy	Drugbank
Valsartan	Ritobegron	Ritobegron may decrease the antihypertensive activities of Valsartan.	Efficacy	Drugbank
Valsartan	Abediterol	Abediterol may decrease the antihypertensive activities of Valsartan.	Efficacy	Drugbank
Valsartan	Tulobuterol	Tulobuterol may decrease the antihypertensive activities of Valsartan.	Efficacy	Drugbank
Valsartan	Propiverine	Propiverine may decrease the antihypertensive activities of Valsartan.	Efficacy	Drugbank
Valsartan	Dopexamine	Dopexamine may decrease the antihypertensive activities of Valsartan.	Efficacy	Drugbank
Valsartan	Piclozotan	Piclozotan may decrease the antihypertensive activities of Valsartan.	Efficacy	Drugbank
Valsartan	Idazoxan	Idazoxan may decrease the antihypertensive activities of Valsartan.	Efficacy	Drugbank
Valsartan	Higenamine	Higenamine may decrease the antihypertensive activities of Valsartan.	Efficacy	Drugbank
Valsartan	Reproterol	Reproterol may decrease the antihypertensive activities of Valsartan.	Efficacy	Drugbank
Valsartan	Theodrenaline	Theodrenaline may decrease the antihypertensive activities of Valsartan.	Efficacy	Drugbank
Valsartan	Opipramol	Opipramol may decrease the antihypertensive activities of Valsartan.	Efficacy	Drugbank
Valsartan	Tramazoline	Tramazoline may decrease the antihypertensive activities of Valsartan.	Efficacy	Drugbank
Valsartan	Mephedrone	Mephedrone may decrease the antihypertensive activities of Valsartan.	Efficacy	Drugbank
Valsartan	Amitriptylinoxide	Amitriptylinoxide may decrease the antihypertensive activities of Valsartan.	Efficacy	Drugbank
Valsartan	Dibenzepin	Dibenzepin may decrease the antihypertensive activities of Valsartan.	Efficacy	Drugbank
Valsartan	Quinupramine	Quinupramine may decrease the antihypertensive activities of Valsartan.	Efficacy	Drugbank
Valsartan	Octopamine	Octopamine may decrease the antihypertensive activities of Valsartan.	Efficacy	Drugbank
Valsartan	Trichloroethylene	Trichloroethylene may decrease the antihypertensive activities of Valsartan.	Efficacy	Drugbank
Valsartan	Fenozolone	Fenozolone may decrease the antihypertensive activities of Valsartan.	Efficacy	Drugbank
Valsartan	Dihydroergocristine	Dihydroergocristine may decrease the antihypertensive activities of Valsartan.	Efficacy	Drugbank
Valsartan	Norfenefrine	Norfenefrine may decrease the antihypertensive activities of Valsartan.	Efficacy	Drugbank
Valsartan	Melitracen	Melitracen may decrease the antihypertensive activities of Valsartan.	Efficacy	Drugbank
Valsartan	Dihydroergocryptine	Dihydroergocryptine may decrease the antihypertensive activities of Valsartan.	Efficacy	Drugbank
Valsartan	Oxyfedrine	Oxyfedrine may decrease the antihypertensive activities of Valsartan.	Efficacy	Drugbank
Valsartan	Terguride	Terguride may decrease the antihypertensive activities of Valsartan.	Efficacy	Drugbank
Valsartan	Lofepramine	Lofepramine may decrease the antihypertensive activities of Valsartan.	Efficacy	Drugbank
Valsartan	Xenon	Xenon may decrease the antihypertensive activities of Valsartan.	Efficacy	Drugbank
Valsartan	Iprindole	Iprindole may decrease the antihypertensive activities of Valsartan.	Efficacy	Drugbank
Valsartan	Buflomedil	Buflomedil may decrease the antihypertensive activities of Valsartan.	Efficacy	Drugbank
Valsartan	Metergoline	Metergoline may decrease the antihypertensive activities of Valsartan.	Efficacy	Drugbank
Valsartan	Rimiterol	Rimiterol may decrease the antihypertensive activities of Valsartan.	Efficacy	Drugbank
Valsartan	Diethyl ether	Diethyl ether may decrease the antihypertensive activities of Valsartan.	Efficacy	Drugbank
Valsartan	Methoxyphenamine	Methoxyphenamine may decrease the antihypertensive activities of Valsartan.	Efficacy	Drugbank
Valsartan	Tretoquinol	Tretoquinol may decrease the antihypertensive activities of Valsartan.	Efficacy	Drugbank
Valsartan	Gepefrine	Gepefrine may decrease the antihypertensive activities of Valsartan.	Efficacy	Drugbank
Valsartan	Prenalterol	Prenalterol may decrease the antihypertensive activities of Valsartan.	Efficacy	Drugbank
Valsartan	Xamoterol	Xamoterol may decrease the antihypertensive activities of Valsartan.	Efficacy	Drugbank
Valsartan	Imipramine oxide	Imipramine oxide may decrease the antihypertensive activities of Valsartan.	Efficacy	Drugbank
Valsartan	Mefenorex	Mefenorex may decrease the antihypertensive activities of Valsartan.	Efficacy	Drugbank
Valsartan	Deoxyepinephrine	Deoxyepinephrine may decrease the antihypertensive activities of Valsartan.	Efficacy	Drugbank
Valsartan	2,5-Dimethoxy-4-ethylthioamphetamine	2,5-Dimethoxy-4-ethylthioamphetamine may decrease the antihypertensive activities of Valsartan.	Efficacy	Drugbank
Valsartan	5-methoxy-N,N-dimethyltryptamine	5-methoxy-N,N-dimethyltryptamine may decrease the antihypertensive activities of Valsartan.	Efficacy	Drugbank
Valsartan	Solriamfetol	Solriamfetol may decrease the antihypertensive activities of Valsartan.	Efficacy	Drugbank
Valsartan	Epicaptopril	Epicaptopril may decrease the antihypertensive activities of Valsartan.	Efficacy	Drugbank
Valsartan	Bethanidine	Valsartan may decrease the antihypertensive activities of Bethanidine.	Efficacy	Drugbank
Valsartan	Guanabenz	Valsartan may decrease the antihypertensive activities of Guanabenz.	Efficacy	Drugbank
Valsartan	Phentolamine	Valsartan may decrease the antihypertensive activities of Phentolamine.	Efficacy	Drugbank
Valsartan	Tolazoline	Valsartan may decrease the antihypertensive activities of Tolazoline.	Efficacy	Drugbank
Valsartan	Phenoxybenzamine	Valsartan may decrease the antihypertensive activities of Phenoxybenzamine.	Efficacy	Drugbank
Valsartan	Guanfacine	Valsartan may decrease the antihypertensive activities of Guanfacine.	Efficacy	Drugbank
Valsartan	Lofexidine	Valsartan may decrease the antihypertensive activities of Lofexidine.	Efficacy	Drugbank
Valsartan	Indoramin	Valsartan may decrease the antihypertensive activities of Indoramin.	Efficacy	Drugbank
Valsartan	Moxonidine	Valsartan may decrease the antihypertensive activities of Moxonidine.	Efficacy	Drugbank
Valsartan	Rilmenidine	Valsartan may decrease the antihypertensive activities of Rilmenidine.	Efficacy	Drugbank
Valsartan	Urapidil	Valsartan may decrease the antihypertensive activities of Urapidil.	Efficacy	Drugbank
Valsartan	Imipramine	Imipramine may decrease the antihypertensive activities of Valsartan.	Efficacy	Drugbank
Valsartan	Chlorpromazine	Chlorpromazine may decrease the antihypertensive activities of Valsartan.	Efficacy	Drugbank
Valsartan	Dexmedetomidine	Dexmedetomidine may decrease the antihypertensive activities of Valsartan.	Efficacy	Drugbank
Valsartan	Thioridazine	Thioridazine may decrease the antihypertensive activities of Valsartan.	Efficacy	Drugbank
Valsartan	Sufentanil	Sufentanil may decrease the antihypertensive activities of Valsartan.	Efficacy	Drugbank
Valsartan	Isoflurane	Isoflurane may decrease the antihypertensive activities of Valsartan.	Efficacy	Drugbank
Valsartan	Remifentanil	Remifentanil may decrease the antihypertensive activities of Valsartan.	Efficacy	Drugbank
Valsartan	Desflurane	Desflurane may decrease the antihypertensive activities of Valsartan.	Efficacy	Drugbank
Valsartan	Bromocriptine	Bromocriptine may decrease the antihypertensive activities of Valsartan.	Efficacy	Drugbank
Valsartan	Sevoflurane	Sevoflurane may decrease the antihypertensive activities of Valsartan.	Efficacy	Drugbank
Valsartan	Clomipramine	Clomipramine may decrease the antihypertensive activities of Valsartan.	Efficacy	Drugbank
Valsartan	Rotigotine	Rotigotine may decrease the antihypertensive activities of Valsartan.	Efficacy	Drugbank
Valsartan	Isoxsuprine	Isoxsuprine may decrease the antihypertensive activities of Valsartan.	Efficacy	Drugbank
Valsartan	Selpercatinib	Selpercatinib may decrease the antihypertensive activities of Valsartan.	Efficacy	Drugbank
Valsartan	Naxitamab	Naxitamab may decrease the antihypertensive activities of Valsartan.	Efficacy	Drugbank
Valsartan	Amphetamine	Amphetamine may decrease the antihypertensive activities of Valsartan.	Efficacy	Drugbank
Valsartan	Eluxadoline	The serum concentration of Eluxadoline can be increased when it is combined with Valsartan.	Efficacy	Drugbank
Valsartan	Molsidomine	Molsidomine may increase the hypotensive activities of Valsartan.	Efficacy	Drugbank
Valsartan	Travoprost	Valsartan may increase the hypotensive activities of Travoprost.	Efficacy	Drugbank
Valsartan	Carteolol	Valsartan may increase the hypotensive activities of Carteolol.	Efficacy	Drugbank
Valsartan	Dorzolamide	Valsartan may increase the hypotensive activities of Dorzolamide.	Efficacy	Drugbank
Valsartan	Bimatoprost	Valsartan may increase the hypotensive activities of Bimatoprost.	Efficacy	Drugbank
Valsartan	Metipranolol	Valsartan may increase the hypotensive activities of Metipranolol.	Efficacy	Drugbank
Valsartan	Unoprostone	Valsartan may increase the hypotensive activities of Unoprostone.	Efficacy	Drugbank
Valsartan	Guanadrel	Valsartan may increase the hypotensive activities of Guanadrel.	Efficacy	Drugbank
Valsartan	Chlorthalidone	Valsartan may increase the hypotensive activities of Chlorthalidone.	Efficacy	Drugbank
Valsartan	Nitroprusside	Valsartan may increase the hypotensive activities of Nitroprusside.	Efficacy	Drugbank
Valsartan	Minoxidil	Valsartan may increase the hypotensive activities of Minoxidil.	Efficacy	Drugbank
Valsartan	Metolazone	Valsartan may increase the hypotensive activities of Metolazone.	Efficacy	Drugbank
Valsartan	Candoxatril	Valsartan may increase the hypotensive activities of Candoxatril.	Efficacy	Drugbank
Valsartan	Mecamylamine	Valsartan may increase the hypotensive activities of Mecamylamine.	Efficacy	Drugbank
Valsartan	Nitroglycerin	Valsartan may increase the hypotensive activities of Nitroglycerin.	Efficacy	Drugbank
Valsartan	Metyrosine	Valsartan may increase the hypotensive activities of Metyrosine.	Efficacy	Drugbank
Valsartan	Cryptenamine	Valsartan may increase the hypotensive activities of Cryptenamine.	Efficacy	Drugbank
Valsartan	Fenoldopam	Valsartan may increase the hypotensive activities of Fenoldopam.	Efficacy	Drugbank
Valsartan	Methyldopa	Valsartan may increase the hypotensive activities of Methyldopa.	Efficacy	Drugbank
Valsartan	Deserpidine	Valsartan may increase the hypotensive activities of Deserpidine.	Efficacy	Drugbank
Valsartan	Pentolinium	Valsartan may increase the hypotensive activities of Pentolinium.	Efficacy	Drugbank
Valsartan	Trimethaphan	Valsartan may increase the hypotensive activities of Trimethaphan.	Efficacy	Drugbank
Valsartan	Bretylium	Valsartan may increase the hypotensive activities of Bretylium.	Efficacy	Drugbank
Valsartan	Terazosin	Valsartan may increase the hypotensive activities of Terazosin.	Efficacy	Drugbank
Valsartan	Guanethidine	Valsartan may increase the hypotensive activities of Guanethidine.	Efficacy	Drugbank
Valsartan	Hydralazine	Valsartan may increase the hypotensive activities of Hydralazine.	Efficacy	Drugbank
Valsartan	Dexpropranolol	Valsartan may increase the hypotensive activities of Dexpropranolol.	Efficacy	Drugbank
Valsartan	Debrisoquine	Valsartan may increase the hypotensive activities of Debrisoquine.	Efficacy	Drugbank
Valsartan	Diethylnorspermine	Valsartan may increase the hypotensive activities of Diethylnorspermine.	Efficacy	Drugbank
Valsartan	Pinacidil	Valsartan may increase the hypotensive activities of Pinacidil.	Efficacy	Drugbank
Valsartan	Ferulic acid	Valsartan may increase the hypotensive activities of Ferulic acid.	Efficacy	Drugbank
Valsartan	Riociguat	Valsartan may increase the hypotensive activities of Riociguat.	Efficacy	Drugbank
Valsartan	Macitentan	Valsartan may increase the hypotensive activities of Macitentan.	Efficacy	Drugbank
Valsartan	Hexamethonium	Valsartan may increase the hypotensive activities of Hexamethonium.	Efficacy	Drugbank
Valsartan	Trimazosin	Valsartan may increase the hypotensive activities of Trimazosin.	Efficacy	Drugbank
Valsartan	Rauwolfia serpentina root	Valsartan may increase the hypotensive activities of Rauwolfia serpentina root.	Efficacy	Drugbank
Valsartan	Angiotensin 1-7	Valsartan may increase the hypotensive activities of Angiotensin 1-7.	Efficacy	Drugbank
Valsartan	BQ-123	Valsartan may increase the hypotensive activities of BQ-123.	Efficacy	Drugbank
Valsartan	Ketanserin	Valsartan may increase the hypotensive activities of Ketanserin.	Efficacy	Drugbank
Valsartan	Cicletanine	Valsartan may increase the hypotensive activities of Cicletanine.	Efficacy	Drugbank
Valsartan	Dihydralazine	Valsartan may increase the hypotensive activities of Dihydralazine.	Efficacy	Drugbank
Valsartan	Guanoxan	Valsartan may increase the hypotensive activities of Guanoxan.	Efficacy	Drugbank
Valsartan	Vincamine	Valsartan may increase the hypotensive activities of Vincamine.	Efficacy	Drugbank
Valsartan	Linsidomine	Valsartan may increase the hypotensive activities of Linsidomine.	Efficacy	Drugbank
Valsartan	Guanoxabenz	Valsartan may increase the hypotensive activities of Guanoxabenz.	Efficacy	Drugbank
Valsartan	Tolonidine	Valsartan may increase the hypotensive activities of Tolonidine.	Efficacy	Drugbank
Valsartan	Endralazine	Valsartan may increase the hypotensive activities of Endralazine.	Efficacy	Drugbank
Valsartan	Cadralazine	Valsartan may increase the hypotensive activities of Cadralazine.	Efficacy	Drugbank
Valsartan	Bietaserpine	Valsartan may increase the hypotensive activities of Bietaserpine.	Efficacy	Drugbank
Valsartan	Guanazodine	Valsartan may increase the hypotensive activities of Guanazodine.	Efficacy	Drugbank
Valsartan	Methoserpidine	Valsartan may increase the hypotensive activities of Methoserpidine.	Efficacy	Drugbank
Valsartan	Guanoclor	Valsartan may increase the hypotensive activities of Guanoclor.	Efficacy	Drugbank
Valsartan	Muzolimine	Valsartan may increase the hypotensive activities of Muzolimine.	Efficacy	Drugbank
Valsartan	Xipamide	Valsartan may increase the hypotensive activities of Xipamide.	Efficacy	Drugbank
Valsartan	Tocopherylquinone	Valsartan may increase the hypotensive activities of Tocopherylquinone.	Efficacy	Drugbank
Valsartan	Levamlodipine	Valsartan may increase the hypotensive activities of Levamlodipine.	Efficacy	Drugbank
Valsartan	Brimonidine	Brimonidine may increase the antihypertensive activities of Valsartan.	Efficacy	Drugbank
Valsartan	Milrinone	Milrinone may increase the antihypertensive activities of Valsartan.	Efficacy	Drugbank
Valsartan	Tadalafil	Tadalafil may increase the antihypertensive activities of Valsartan.	Efficacy	Drugbank
Valsartan	Vardenafil	Vardenafil may increase the antihypertensive activities of Valsartan.	Efficacy	Drugbank
Valsartan	Dipyridamole	Dipyridamole may increase the antihypertensive activities of Valsartan.	Efficacy	Drugbank
Valsartan	Ibudilast	Ibudilast may increase the antihypertensive activities of Valsartan.	Efficacy	Drugbank
Valsartan	Avanafil	Avanafil may increase the antihypertensive activities of Valsartan.	Efficacy	Drugbank
Valsartan	Udenafil	Udenafil may increase the antihypertensive activities of Valsartan.	Efficacy	Drugbank
Valsartan	Doxofylline	Doxofylline may increase the antihypertensive activities of Valsartan.	Efficacy	Drugbank
Valsartan	Mirodenafil	Mirodenafil may increase the antihypertensive activities of Valsartan.	Efficacy	Drugbank
Valsartan	Fostamatinib	Fostamatinib may increase the antihypertensive activities of Valsartan.	Efficacy	Drugbank
Valsartan	Treprostinil	Treprostinil may increase the hypotensive activities of Valsartan.	Efficacy	Drugbank
Valsartan	Iloprost	Iloprost may increase the hypotensive activities of Valsartan.	Efficacy	Drugbank
Valsartan	Epoprostenol	Epoprostenol may increase the hypotensive activities of Valsartan.	Efficacy	Drugbank
Valsartan	Salvia miltiorrhiza root	Salvia miltiorrhiza root may increase the hypotensive activities of Valsartan.	Efficacy	Drugbank
Valsartan	Linezolid	Linezolid may increase the hypotensive activities of Valsartan.	Efficacy	Drugbank
Valsartan	Furazolidone	Furazolidone may increase the hypotensive activities of Valsartan.	Efficacy	Drugbank
Valsartan	Procaine	Procaine may increase the hypotensive activities of Valsartan.	Efficacy	Drugbank
Valsartan	Tranylcypromine	Tranylcypromine may increase the hypotensive activities of Valsartan.	Efficacy	Drugbank
Valsartan	Phenelzine	Phenelzine may increase the hypotensive activities of Valsartan.	Efficacy	Drugbank
Valsartan	Minaprine	Minaprine may increase the hypotensive activities of Valsartan.	Efficacy	Drugbank
Valsartan	Selegiline	Selegiline may increase the hypotensive activities of Valsartan.	Efficacy	Drugbank
Valsartan	Procarbazine	Procarbazine may increase the hypotensive activities of Valsartan.	Efficacy	Drugbank
Valsartan	Moclobemide	Moclobemide may increase the hypotensive activities of Valsartan.	Efficacy	Drugbank
Valsartan	Isocarboxazid	Isocarboxazid may increase the hypotensive activities of Valsartan.	Efficacy	Drugbank
Valsartan	Rasagiline	Rasagiline may increase the hypotensive activities of Valsartan.	Efficacy	Drugbank
Valsartan	Pargyline	Pargyline may increase the hypotensive activities of Valsartan.	Efficacy	Drugbank
Valsartan	Clorgiline	Clorgiline may increase the hypotensive activities of Valsartan.	Efficacy	Drugbank
Valsartan	Iproniazid	Iproniazid may increase the hypotensive activities of Valsartan.	Efficacy	Drugbank
Valsartan	Nialamide	Nialamide may increase the hypotensive activities of Valsartan.	Efficacy	Drugbank
Valsartan	Safinamide	Safinamide may increase the hypotensive activities of Valsartan.	Efficacy	Drugbank
Valsartan	7,8-Dichloro-1,2,3,4-tetrahydroisoquinoline	7,8-Dichloro-1,2,3,4-tetrahydroisoquinoline may increase the hypotensive activities of Valsartan.	Efficacy	Drugbank
Valsartan	Methylene blue	Methylene blue may increase the hypotensive activities of Valsartan.	Efficacy	Drugbank
Valsartan	Hydracarbazine	Hydracarbazine may increase the hypotensive activities of Valsartan.	Efficacy	Drugbank
Valsartan	Pirlindole	Pirlindole may increase the hypotensive activities of Valsartan.	Efficacy	Drugbank
Valsartan	Toloxatone	Toloxatone may increase the hypotensive activities of Valsartan.	Efficacy	Drugbank
Valsartan	Benmoxin	Benmoxin may increase the hypotensive activities of Valsartan.	Efficacy	Drugbank
Valsartan	Mebanazine	Mebanazine may increase the hypotensive activities of Valsartan.	Efficacy	Drugbank
Valsartan	Octamoxin	Octamoxin may increase the hypotensive activities of Valsartan.	Efficacy	Drugbank
Valsartan	Pheniprazine	Pheniprazine may increase the hypotensive activities of Valsartan.	Efficacy	Drugbank
Valsartan	Phenoxypropazine	Phenoxypropazine may increase the hypotensive activities of Valsartan.	Efficacy	Drugbank
Valsartan	Pivhydrazine	Pivhydrazine may increase the hypotensive activities of Valsartan.	Efficacy	Drugbank
Valsartan	Safrazine	Safrazine may increase the hypotensive activities of Valsartan.	Efficacy	Drugbank
Valsartan	Caroxazone	Caroxazone may increase the hypotensive activities of Valsartan.	Efficacy	Drugbank
Valsartan	Harmaline	Harmaline may increase the hypotensive activities of Valsartan.	Efficacy	Drugbank
Valsartan	Brofaromine	Brofaromine may increase the hypotensive activities of Valsartan.	Efficacy	Drugbank
Valsartan	Butalbital	Butalbital may increase the hypotensive activities of Valsartan.	Efficacy	Drugbank
Valsartan	Pentobarbital	Pentobarbital may increase the hypotensive activities of Valsartan.	Efficacy	Drugbank
Valsartan	Secobarbital	Secobarbital may increase the hypotensive activities of Valsartan.	Efficacy	Drugbank
Valsartan	Methohexital	Methohexital may increase the hypotensive activities of Valsartan.	Efficacy	Drugbank
Valsartan	Thiopental	Thiopental may increase the hypotensive activities of Valsartan.	Efficacy	Drugbank
Valsartan	Primidone	Primidone may increase the hypotensive activities of Valsartan.	Efficacy	Drugbank
Valsartan	Methylphenobarbital	Methylphenobarbital may increase the hypotensive activities of Valsartan.	Efficacy	Drugbank
Valsartan	Thiamylal	Thiamylal may increase the hypotensive activities of Valsartan.	Efficacy	Drugbank
Valsartan	Amobarbital	Amobarbital may increase the hypotensive activities of Valsartan.	Efficacy	Drugbank
Valsartan	Hexobarbital	Hexobarbital may increase the hypotensive activities of Valsartan.	Efficacy	Drugbank
Valsartan	Barbital	Barbital may increase the hypotensive activities of Valsartan.	Efficacy	Drugbank
Valsartan	Barbexaclone	Barbexaclone may increase the hypotensive activities of Valsartan.	Efficacy	Drugbank
Valsartan	Butabarbital	Butabarbital may increase the hypotensive activities of Valsartan.	Efficacy	Drugbank
Valsartan	Aldesleukin	The risk or severity of adverse effects can be increased when Aldesleukin is combined with Valsartan.	Side effects	Drugbank
Valsartan	Ropinirole	The risk or severity of adverse effects can be increased when Ropinirole is combined with Valsartan.	Side effects	Drugbank
Valsartan	Morphine	The risk or severity of adverse effects can be increased when Morphine is combined with Valsartan.	Side effects	Drugbank
Valsartan	Ropivacaine	The risk or severity of adverse effects can be increased when Ropivacaine is combined with Valsartan.	Side effects	Drugbank
Valsartan	Bupivacaine	The risk or severity of adverse effects can be increased when Bupivacaine is combined with Valsartan.	Side effects	Drugbank
Valsartan	Olanzapine	The risk or severity of adverse effects can be increased when Olanzapine is combined with Valsartan.	Side effects	Drugbank
Valsartan	Pramipexole	The risk or severity of adverse effects can be increased when Pramipexole is combined with Valsartan.	Side effects	Drugbank
Valsartan	Nitric Oxide	The risk or severity of adverse effects can be increased when Nitric Oxide is combined with Valsartan.	Side effects	Drugbank
Valsartan	Clofarabine	The risk or severity of adverse effects can be increased when Clofarabine is combined with Valsartan.	Side effects	Drugbank
Valsartan	Amphotericin B	The risk or severity of adverse effects can be increased when Amphotericin B is combined with Valsartan.	Side effects	Drugbank
Valsartan	Tizanidine	The risk or severity of adverse effects can be increased when Tizanidine is combined with Valsartan.	Side effects	Drugbank
Valsartan	Methazolamide	The risk or severity of adverse effects can be increased when Methazolamide is combined with Valsartan.	Side effects	Drugbank
Valsartan	Tamsulosin	The risk or severity of adverse effects can be increased when Tamsulosin is combined with Valsartan.	Side effects	Drugbank
Valsartan	Apomorphine	The risk or severity of adverse effects can be increased when Apomorphine is combined with Valsartan.	Side effects	Drugbank
Valsartan	Conivaptan	The risk or severity of adverse effects can be increased when Conivaptan is combined with Valsartan.	Side effects	Drugbank
Valsartan	Isosorbide dinitrate	The risk or severity of adverse effects can be increased when Isosorbide dinitrate is combined with Valsartan.	Side effects	Drugbank
Valsartan	Bumetanide	The risk or severity of adverse effects can be increased when Bumetanide is combined with Valsartan.	Side effects	Drugbank
Valsartan	Etacrynic acid	The risk or severity of adverse effects can be increased when Etacrynic acid is combined with Valsartan.	Side effects	Drugbank
Valsartan	Levosimendan	The risk or severity of adverse effects can be increased when Levosimendan is combined with Valsartan.	Side effects	Drugbank
Valsartan	Levobupivacaine	The risk or severity of adverse effects can be increased when Levobupivacaine is combined with Valsartan.	Side effects	Drugbank
Valsartan	Isosorbide mononitrate	The risk or severity of adverse effects can be increased when Isosorbide mononitrate is combined with Valsartan.	Side effects	Drugbank
Valsartan	Papaverine	The risk or severity of adverse effects can be increased when Papaverine is combined with Valsartan.	Side effects	Drugbank
Valsartan	Diclofenamide	The risk or severity of adverse effects can be increased when Diclofenamide is combined with Valsartan.	Side effects	Drugbank
Valsartan	Arsenic trioxide	The risk or severity of adverse effects can be increased when Arsenic trioxide is combined with Valsartan.	Side effects	Drugbank
Valsartan	Paclitaxel	The risk or severity of adverse effects can be increased when Paclitaxel is combined with Valsartan.	Side effects	Drugbank
Valsartan	Carbetocin	The risk or severity of adverse effects can be increased when Carbetocin is combined with Valsartan.	Side effects	Drugbank
Valsartan	Amyl Nitrite	The risk or severity of adverse effects can be increased when Amyl Nitrite is combined with Valsartan.	Side effects	Drugbank
Valsartan	Nesiritide	The risk or severity of adverse effects can be increased when Nesiritide is combined with Valsartan.	Side effects	Drugbank
Valsartan	Empagliflozin	The risk or severity of adverse effects can be increased when Empagliflozin is combined with Valsartan.	Side effects	Drugbank
Valsartan	Dinutuximab	The risk or severity of adverse effects can be increased when Dinutuximab is combined with Valsartan.	Side effects	Drugbank
Valsartan	Nitrous acid	The risk or severity of adverse effects can be increased when Nitrous acid is combined with Valsartan.	Side effects	Drugbank
Valsartan	Pipamperone	The risk or severity of adverse effects can be increased when Pipamperone is combined with Valsartan.	Side effects	Drugbank
Valsartan	Opicapone	The risk or severity of adverse effects can be increased when Valsartan is combined with Opicapone.	Side effects	Drugbank
Valsartan	Fluvoxamine	The metabolism of Valsartan can be decreased when combined with Fluvoxamine.	Efficacy	Drugbank
Valsartan	Troglitazone	The metabolism of Valsartan can be decreased when combined with Troglitazone.	Efficacy	Drugbank
Valsartan	Fluoxetine	The metabolism of Valsartan can be decreased when combined with Fluoxetine.	Efficacy	Drugbank
Valsartan	Nabilone	The metabolism of Valsartan can be decreased when combined with Nabilone.	Efficacy	Drugbank
Valsartan	Imatinib	The metabolism of Valsartan can be decreased when combined with Imatinib.	Efficacy	Drugbank
Valsartan	Efavirenz	The metabolism of Valsartan can be decreased when combined with Efavirenz.	Efficacy	Drugbank
Valsartan	Mifepristone	The metabolism of Valsartan can be decreased when combined with Mifepristone.	Efficacy	Drugbank
Valsartan	Felbamate	The metabolism of Valsartan can be decreased when combined with Felbamate.	Efficacy	Drugbank
Valsartan	Amiodarone	The metabolism of Valsartan can be decreased when combined with Amiodarone.	Efficacy	Drugbank
Valsartan	Sulfinpyrazone	The metabolism of Valsartan can be decreased when combined with Sulfinpyrazone.	Efficacy	Drugbank
Valsartan	Abiraterone	The metabolism of Valsartan can be decreased when combined with Abiraterone.	Efficacy	Drugbank
Valsartan	Medical Cannabis	The metabolism of Valsartan can be decreased when combined with Medical Cannabis.	Efficacy	Drugbank
Valsartan	Quinidine	The metabolism of Valsartan can be decreased when combined with Quinidine.	Efficacy	Drugbank
Valsartan	Valproic acid	The metabolism of Valsartan can be decreased when combined with Valproic acid.	Efficacy	Drugbank
Valsartan	Dabrafenib	The metabolism of Valsartan can be increased when combined with Dabrafenib.	Efficacy	Drugbank
Valsartan	Fluconazole	The metabolism of Valsartan can be decreased when combined with Fluconazole.	Efficacy	Drugbank
Valsartan	Floxuridine	The metabolism of Valsartan can be decreased when combined with Floxuridine.	Efficacy	Drugbank
Valsartan	Sorafenib	The metabolism of Valsartan can be decreased when combined with Sorafenib.	Efficacy	Drugbank
Valsartan	Nicardipine	The metabolism of Valsartan can be decreased when combined with Nicardipine.	Efficacy	Drugbank
Valsartan	Delavirdine	The metabolism of Valsartan can be decreased when combined with Delavirdine.	Efficacy	Drugbank
Valsartan	Miconazole	The metabolism of Valsartan can be decreased when combined with Miconazole.	Efficacy	Drugbank
Valsartan	Gemfibrozil	The metabolism of Valsartan can be decreased when combined with Gemfibrozil.	Efficacy	Drugbank
Valsartan	Sulfaphenazole	The metabolism of Valsartan can be decreased when combined with Sulfaphenazole.	Efficacy	Drugbank
Valsartan	Lacidipine	Valsartan may increase the hypotensive activities of Lacidipine.	Efficacy	Drugbank
Valsartan	Ethanol	Ethanol may increase the hypotensive activities of Valsartan.	Efficacy	Drugbank
Valsartan	Barnidipine	Valsartan may increase the antihypertensive activities of Barnidipine.	Efficacy	Drugbank
Valsartan	Pravastatin	The excretion of Pravastatin can be decreased when combined with Valsartan.	Efficacy	Drugbank
Valsartan	Erythromycin	The excretion of Erythromycin can be decreased when combined with Valsartan.	Efficacy	Drugbank
Valsartan	Liothyronine	The excretion of Liothyronine can be decreased when combined with Valsartan.	Efficacy	Drugbank
Valsartan	Raloxifene	The excretion of Raloxifene can be decreased when combined with Valsartan.	Efficacy	Drugbank
Valsartan	Caspofungin	The excretion of Caspofungin can be decreased when combined with Valsartan.	Efficacy	Drugbank
Valsartan	Methotrexate	The excretion of Methotrexate can be decreased when combined with Valsartan.	Efficacy	Drugbank
Valsartan	Sumatriptan	The excretion of Sumatriptan can be decreased when combined with Valsartan.	Efficacy	Drugbank
Valsartan	Mycophenolate mofetil	The excretion of Mycophenolate mofetil can be decreased when combined with Valsartan.	Efficacy	Drugbank
Valsartan	Penicillamine	The excretion of Penicillamine can be decreased when combined with Valsartan.	Efficacy	Drugbank
Valsartan	Repaglinide	The excretion of Repaglinide can be decreased when combined with Valsartan.	Efficacy	Drugbank
Valsartan	Dinoprostone	The excretion of Dinoprostone can be decreased when combined with Valsartan.	Efficacy	Drugbank
Valsartan	Fexofenadine	The excretion of Fexofenadine can be decreased when combined with Valsartan.	Efficacy	Drugbank
Valsartan	Ezetimibe	The excretion of Ezetimibe can be decreased when combined with Valsartan.	Efficacy	Drugbank
Valsartan	Benzylpenicillin	The excretion of Benzylpenicillin can be decreased when combined with Valsartan.	Efficacy	Drugbank
Valsartan	Ouabain	The excretion of Ouabain can be decreased when combined with Valsartan.	Efficacy	Drugbank
Valsartan	Liotrix	The excretion of Liotrix can be decreased when combined with Valsartan.	Efficacy	Drugbank
Valsartan	Cholic Acid	The excretion of Cholic Acid can be decreased when combined with Valsartan.	Efficacy	Drugbank
Valsartan	Taurocholic acid	The excretion of Taurocholic acid can be decreased when combined with Valsartan.	Efficacy	Drugbank
Valsartan	Cobimetinib	The excretion of Cobimetinib can be decreased when combined with Valsartan.	Efficacy	Drugbank
Valsartan	Atrasentan	The excretion of Atrasentan can be decreased when combined with Valsartan.	Efficacy	Drugbank
Valsartan	Simeprevir	The excretion of Simeprevir can be decreased when combined with Valsartan.	Efficacy	Drugbank
Valsartan	Axitinib	The excretion of Axitinib can be decreased when combined with Valsartan.	Efficacy	Drugbank
Valsartan	Gimatecan	The excretion of Gimatecan can be decreased when combined with Valsartan.	Efficacy	Drugbank
Valsartan	Cholecystokinin	The excretion of Cholecystokinin can be decreased when combined with Valsartan.	Efficacy	Drugbank
Valsartan	Gadoxetic acid	The excretion of Gadoxetic acid can be decreased when combined with Valsartan.	Efficacy	Drugbank
Valsartan	Technetium Tc-99m mebrofenin	The excretion of Technetium Tc-99m mebrofenin can be decreased when combined with Valsartan.	Efficacy	Drugbank
Valsartan	Paritaprevir	The excretion of Paritaprevir can be decreased when combined with Valsartan.	Efficacy	Drugbank
Valsartan	Tenofovir alafenamide	The excretion of Tenofovir alafenamide can be decreased when combined with Valsartan.	Efficacy	Drugbank
Valsartan	Grazoprevir	The excretion of Grazoprevir can be decreased when combined with Valsartan.	Efficacy	Drugbank
Valsartan	Elagolix	The excretion of Elagolix can be decreased when combined with Valsartan.	Efficacy	Drugbank
Valsartan	Voxilaprevir	The excretion of Voxilaprevir can be decreased when combined with Valsartan.	Efficacy	Drugbank
Valsartan	Letermovir	The excretion of Letermovir can be decreased when combined with Valsartan.	Efficacy	Drugbank
Valsartan	Levosalbutamol	The excretion of Levosalbutamol can be decreased when combined with Valsartan.	Efficacy	Drugbank
Valsartan	Glecaprevir	The excretion of Glecaprevir can be decreased when combined with Valsartan.	Efficacy	Drugbank
Valsartan	Pantoprazole	The excretion of Valsartan can be decreased when combined with Pantoprazole.	Efficacy	Drugbank
Valsartan	Indinavir	The excretion of Valsartan can be decreased when combined with Indinavir.	Efficacy	Drugbank
Valsartan	Aminohippuric acid	The excretion of Valsartan can be decreased when combined with Aminohippuric acid.	Efficacy	Drugbank
Valsartan	Beclomethasone dipropionate	The excretion of Valsartan can be decreased when combined with Beclomethasone dipropionate.	Efficacy	Drugbank
Valsartan	Ritonavir	The excretion of Valsartan can be decreased when combined with Ritonavir.	Efficacy	Drugbank
Valsartan	Vincristine	The excretion of Valsartan can be decreased when combined with Vincristine.	Efficacy	Drugbank
Valsartan	Vinblastine	The excretion of Valsartan can be decreased when combined with Vinblastine.	Efficacy	Drugbank
Valsartan	Levocarnitine	The excretion of Valsartan can be decreased when combined with Levocarnitine.	Efficacy	Drugbank
Valsartan	Fluticasone propionate	The excretion of Valsartan can be decreased when combined with Fluticasone propionate.	Efficacy	Drugbank
Valsartan	Ivermectin	The excretion of Valsartan can be decreased when combined with Ivermectin.	Efficacy	Drugbank
Valsartan	Nystatin	The excretion of Valsartan can be decreased when combined with Nystatin.	Efficacy	Drugbank
Valsartan	Irinotecan	The excretion of Valsartan can be decreased when combined with Irinotecan.	Efficacy	Drugbank
Valsartan	Roxithromycin	The excretion of Valsartan can be decreased when combined with Roxithromycin.	Efficacy	Drugbank
Valsartan	Tipranavir	The excretion of Valsartan can be decreased when combined with Tipranavir.	Efficacy	Drugbank
Valsartan	Telithromycin	The excretion of Valsartan can be decreased when combined with Telithromycin.	Efficacy	Drugbank
Valsartan	Novobiocin	The excretion of Valsartan can be decreased when combined with Novobiocin.	Efficacy	Drugbank
Valsartan	Saquinavir	The excretion of Valsartan can be decreased when combined with Saquinavir.	Efficacy	Drugbank
[truncated: 37,768 more rows]
