# Supplementary material for: Complex analysis of the personalized pharmacotherapy in the management of COVID-19 patients and suggestions for applications of predictive, preventive, and personalized medicine attitude
Source: EPMA J. 2021 Jul 16;12(3):307–24. doi: 10.1007/s13167-021-00247-0 (PMC8283099; doi:10.1007/s13167-021-00247-0)
Supplement: Supplementary file 5 — (XLSX 12 kb) [file 13167_2021_247_MOESM5_ESM.xlsx]

## Sheet: Table S3
Table S3: Summarized DDIs statistics in the Figure 3 and the Figure S1.
	Drugs in COVID-19	DDIs in infection diseasesc	DDIs in cardiovascular diseasesc	DDIs in cancerc	DDIs in mental diseasesc	DDIs in other diseasesc	Total
Efficacya
	Ritonavir	10	12	10	8	78	118
	Darunavir	9	6	2	18	75	110
	Daclatasvir	10	7	0	0	1	18
	Sofosbuvir	5	0	0	4	1	10
	Prednisone	0	0	1	0	9	10
	Budesonide	9	0	0	1	0	10
	Heparin	1	2	0	1	2	6
	Dexamethasone	0	0	0	0	6	6
	Cobicistat	6	0	0	0	0	6
	Azithromycin	1	1	0	1	2	5
	Levofloxacin	0	0	0	0	5	5
	Hydroxychloroquine	1	1	0	0	3	5
	Vitamin D	0	1	0	3	0	4
	Chloroquine	1	0	0	0	3	4
	Ceftriaxone	2	0	1	0	0	3
	Ribavirin	1	0	0	0	1	2
	Colchicine	1	0	0	0	1	2
	Ruxolitinib	2	0	0	0	0	2
	Losartan	0	0	0	1	0	1
	Moxifloxacin	0	0	0	0	1	1
	Valsartan	0	0	0	1	0	1
	Nitazoxanide	0	0	0	0	1	1
	Baricitinib	0	0	0	0	1	1
	Ivermectin	0	0	0	0	1	1
Toxicityb
	Heparin	0	0	0	0	12	12
	Darunavir	0	0	0	4	5	9
	Enalapril	0	3	2	1	2	8
	Colchicine	0	7	0	0	0	7
	Valsartan	0	4	0	0	0	4
	Prednisone	1	0	0	0	2	3
	Losartan	0	3	0	0	0	3
	Ribavirin	3	0	0	0	0	3
	Chloroquine	0	0	0	0	2	2
	Interferon Alfa-2B	1	0	0	0	1	2
	Dexamethasone	0	0	0	0	2	2
	Captopril	0	0	0	0	2	2
	Remdesivir	0	0	0	0	2	2
	Levofloxacin	0	0	0	0	1	1
	Hydroxychloroquine	0	0	0	0	1	1
	Ruxolitinib	1	0	0	0	0	1
	Daclatasvir	0	1	0	0	0	1
	Moxifloxacin	0	1	0	0	0	1
	Ritonavir	0	0	0	1	0	1
a: The numbers of green lines in the Figure 3 and the Figure S1, which indicated that this DDI could impact on the efficacy through increasing or decreasing the concentration, were counted as "efficacy DDIs" in this table.
b: The numbers of red lines the Figure 3 and the Figure S1, which indicated that this DDI was reported to generate toxicity, were counted as "toxicity DDIs" in this table.
c: The DDIs were also classfied as DDIs in infection disease, cardiovascular diseases, cancer, mental diseases or other diseases for different comorbidities as the Figure 3 and the Figure S1 indicated.
