# Supplementary material for: Complex analysis of the personalized pharmacotherapy in the management of COVID-19 patients and suggestions for applications of predictive, preventive, and personalized medicine attitude
Source: EPMA J. 2021 Jul 16;12(3):307–24. doi: 10.1007/s13167-021-00247-0 (PMC8283099; doi:10.1007/s13167-021-00247-0)
Supplement: Supplementary file 6 — (XLSX 14 kb) [file 13167_2021_247_MOESM6_ESM.xlsx]

## Sheet: Table S4
Table S4: Pharmacogenes for COVID-19 treatment.
Drugs	Transporter genesa	Metabolizing enzyme genesb	Targeted genesc	Other genesd
Acetylcysteine	SLCO1B1, SLC7A11, SLC22A6	EPHX1	TOLLIP, IKBKB, GSS, GRIN3A, GRIN2D, GRIN2B, GRIN2A, GRIN1, CHUK	Nonee
Ambroxol	Nonee	CYP3A4	Nonee	Nonee
Anakinra	Nonee	Nonee	IL1R1	Nonee
Ascorbic acid	SLC2A4, SLC2A3, SLC2A1, SLC23A2, SLC23A1	G6PD	EGLN3, EGLN2, EGLN1, DBH	TMLHE, PLOD3, PLOD2, PLOD1, PHYH, PAM, P4HTM, P4HA1, P3H2, P3H1, OGFOD2, OGFOD1, KDM5D, BBOX1, ALKBH3, ALKBH2, ALB
Azithromycin	ABCC2, ABCB1	CYP3A4	PADI4	Nonee
Baloxavir marboxil	ABCB5	UGT1A3, CYP3A4	Nonee	Nonee
Baricitinib	SLCO1B3, SLC47A2, SLC22A8, SLC22A6, SLC22A2, ABCG2, ABCB1	CYP3A4	PTK2B, JAK3, JAK2, JAK1	Nonee
Budesonide	SLCO1A2, SLC22A8, ABCB11, ABCB1	CYP3A7, CYP3A5, CYP3A43, CYP3A4, CYP2C9, CYP2C8, CYP2C19, CYP2B6, CYP2A6, CYP1B1	NR3C1, NR1I2, GLCCI1, FCER2, CRHR1, ANXA1	ZNF432, SERPINA6, ALB
Captopril	SLC22A6, SLC15A1, ABCB1	Nonee	MMP9, MMP2, LTA4H, BDKRB1, AGTR1, ACE2, ACE	ALB
Ceftriaxone	SLC22A8, SLC22A6, SLC22A11, SLC15A2, SLC15A1, ABCG2, ABCC2, ABCB1	G6PD	GLUL	CYB5R3, ALB
Chloroquine	ORM2, ORM1, ABCB1	G6PD, CYP3A5, CYP3A4, CYP2D6, CYP2C8, CYP1A1	TNF, TLR9, GSTM1, GSTA2, ACE2	HMGB1, ALB
Cobicistat	SLCO1B3, SLCO1B1, ABCG2, ABCB1	CYP3A7, CYP3A5, CYP3A43, CYP3A4, CYP2D6	Nonee	Nonee
Colchicine	ABCB1	CYP3A4, CYP2E1, CYP2D6, CYP2C8, CYP2B6	TUBB	ALB
Daclatasvir	SLCO1B3, SLCO1B1, ABCG2, ABCB1	CYP3A7, CYP3A5, CYP3A43, CYP3A4, CYP24A1	VDR	IFNL3
Darunavir	SLCO1B1, ORM1, ABCB1	CYP3A4, CYP2D6	Nonee	ALB
Dexamethasone	SLCO1A2, SLC22A8, ABCG2, ABCC2, ABCB11, ABCB1	UGT1A1, MTHFR, HSD11B2, HSD11B1, CYP4A11, CYP3A7, CYP3A5, CYP3A43, CYP3A4, CYP2E1, CYP2C8, CYP2C19, CYP2B6, CYP2A6, CYP1A1, CYP17A1, CYP11B1	VEGFA, VDR, TYMS, PYGL, PTH1R, PTH, NR3C1, NR1I2, NR0B1, KDR, GATA3, ESR1, CTNNB1, CTLA4, BMP7, BGLAP, ANXA1	SERPINE1, NOS2, LRP5, DOK5, CRISPLD2, BCL2L11, ALB, ACP5
Enalapril	SLCO1B1, SLCO1A2, SLC22A8, SLC22A7, SLC22A6, SLC15A1, ABCB1	CYP3A4, CES1	VEGFA, NR3C2, BDKRB2, ADRB2, ACE	PNPT1, PCGF3, NOS3, ALB
Enoxaparin	Nonee	Nonee	F10	SERPINC1, MPO
Favipiravir	SLC22A8, SLC22A6, SLC22A12, ORM2, ORM1, ABCB1	CYP2E1, CYP2C8	XDH	AOX1, ALB
Heparin	Nonee	Nonee	FGFR4, FGFR2, FGFR1, F10	SERPINC1, SERPINA7, SELP, PF4, HPSE, HGF, FGF4, FGF2, FGF19, FGF1
Human immunoglobulin G	Nonee	Nonee	FCGR3B, FCGR3A, FCGR2B, FCGR2A, FCGR1B, FCGR1A, C5, C3	Nonee
Hydrocortisone	SLCO1A2, SLC22A8, ABCB1	HSD11B2, HSD11B1, CYP3A7, CYP3A5, CYP3A4, CYP2C9, CYP2C8, CYP2C19, CYP2B6, CYP2A6, CYP1B1, CYP11B2, CYP11B1	NR3C1, NR1I2, ANXA1	SHBG, SERPINA6, ATF5, AKR1D1
Hydroxychloroquine	SLCO1A2, SLC19A1, ORM2, ORM1, ABCB1	G6PD, CYP3A4, CYP2D6, CYP2C8	TYMS, TLR9, TLR7, MTR, ACE2	ALB
Interferon alfa-2b	Nonee	CYP1A2	ITPA, IL18, IFNAR2, IFNAR1	IFNL3, FTO
Interferon beta-1a	Nonee	CYP1A2	IFNAR2, IFNAR1, HLA-DRB1, HLA-DQA1, HLA-B, CD58, ACE	ZNF697, RORA, IRF6, GAPVD1, FHIT
Interferon beta-1b	Nonee	CYP1A2	IFNAR2, IFNAR1, HLA-DQA1, CD58	ZNF697, IRF6, GAPVD1, FHIT
Ivermectin	SLCO1B3, SLCO1B1, ABCG2, ABCC2, ABCC1, ABCB1	CYP3A4	GABRB3	GLRA3
Levofloxacin	SLCO4C1, SLCO1A2, SLC47A2, SLC47A1, SLC22A4, SLC22A2, SLC22A1, ABCB1	CYP2C9, CYP1A2	Nonee	ALB
Lopinavir	SLCO1B3, SLCO1B1, ORM1, ABCC2, ABCC1, ABCB11, ABCB1	CYP3A7, CYP3A5, CYP3A43, CYP3A4, CYP2D6, CYP2C9, CYP2C19, CYP2B6, CYP1A2	Nonee	ZSCAN25, ALB
Losartan	SLC2A9, SLC22A6, SLC22A12, ABCB11, ABCB1	UGT2B7, UGT2B17, UGT1A3, UGT1A10, UGT1A1, CYP3A5, CYP3A4, CYP2C9, CYP2C8, CYP2C19	AGTR1, ACE	STK39, NPHS1, KIRREL2, CAMK1D, ALB
Methylprednisolone	ABCB1	HSD11B2, HSD11B1, CYP3A7, CYP3A5, CYP3A43, CYP3A4, CYP2C9, CYP2C8, CYP2C19, CYP2B6, CYP2A6, CYP1B1, AKR1C4, AKR1C3, AKR1C2, AKR1C1	NR3C1, ANXA1	ALB
Moxifloxacin	Nonee	UGT1A1, G6PD, CYP1A2	TOP2A, KCNH2	Nonee
Nitazoxanide	SLC19A1	Nonee	Nonee	Nonee
Olmesartan	SLCO1B3, SLCO1B1, ABCC2, ABCB11	Nonee	AGTR1	Nonee
Oseltamivir	SLC22A8, SLC15A1, ABCC4	CES1	NEU2, NEU1	Nonee
Prednisone	SLCO1A2, SLC19A1, ABCB1	TPMT, HSD11B1, CYP3A7, CYP3A5, CYP3A43, CYP3A4, CYP2C9, CYP2C8, CYP2C19, CYP2B6, CYP2A6, CYP1B1	TYMS, NR3C1, NFATC1, GSTA1, GATA3, CXCL12, CTLA4, BMP7	SERPINA6, NOS3, NCF4, EDNRA, DROSHA, DOK5, CYBA, ATF5, ALB
Remdesivir	SLCO1B3, SLCO1B1, SLC47A1, SLC10A1, ABCC4, ABCB11, ABCB1	CYP3A4, CYP2D6, CYP2C8, CTSA, CES1	Nonee	Nonee
Ribavirin	SLC6A4, SLC29A1, SLC28A3, SLC28A2	CYP2R1, CYP27B1, ADK	VDR, SCARB1, NT5C2, ITPA, IMPDH2, IMPDH1, IL6, IL21R, IL18, HLA-C, HLA-B, HLA-A, EGFR, CTLA4	SOCS3, OASL, OAS1, MICB, LDLR, IFNL3, IFIT1, FTO, CASP1, CARD16, C20orf194, BCL2
Ritonavir	SLCO2B1, SLCO1B3, SLCO1B1, SLCO1A2, ORM1, ABCG2, ABCC2, ABCC1, ABCB11, ABCB1	UGT2B7, UGT2B4, UGT2B15, UGT1A9, UGT1A8, UGT1A7, UGT1A6, UGT1A4, UGT1A3, UGT1A10, UGT1A1, CYP3A7, CYP3A5, CYP3A4, CYP2D6, CYP2C9, CYP2C8, CYP2C19, CYP2B6, CYP1A2	NR1I2	TOMM40, APOE, APOC3, APOC1, ALB
Ruxolitinib	Nonee	CYP3A4	JAK2, JAK1	Nonee
Sarilumab	Nonee	CYP3A4	IL6R, FCGR3B, FCGR3A, FCGR2B, FCGR2A, FCGR1A	Nonee
Sofosbuvir	ABCG2, ABCB1	NME1, CTSA	HINT1, CMPK1	IFNL3
Tocilizumab	Nonee	CYP3A4	IL6R, FCGR3A, FCGR2A, CD69	GALNT18
Umifenovir	Nonee	UGT2B7, UGT1A9, CYP3A5, CYP3A4, CYP2E1, CYP2D6, CYP2C9, CYP1A2	Nonee	FMO3, FMO1
Valsartan	SLCO1B3, SLCO1B1, ABCC2	CYP2C9	AGTR1	Nonee
Vitamin D	Nonee	CYP3A4, CYP2R1, CYP27B1	VDR	GC
Zinc	ORM2, A2M	NME1	TP73, TP53, SOD1, PARP1, MMP9, IL3, HDAC8, HDAC4, HDAC1, HBA1, F2, F12, ESR1, CA1, C8G, C5, C3, C1S, BDKRB1	VTN, UTRN, TUFM, TTR, TPI1, TF, SIVA1, SHBG, SERPIND1, SERPINA6, SERPINA4, SERPINA3, SERPINA1, SEMG1, S100A9, S100A8, S100A7, S100A2, PZP, PSPH, PRDX1, PON1, PGLYRP2, PDIA3, PDCD6, P4HB, MT3, MT2A, MT1A, MPG, MGMT, MDM2, KRT9, KRT6A, KRT5, KRT2, KRT16, KRT14, KRT10, KRT1, KNG1, KLKB1, JUP, JCHAIN, ITIH4, ITIH3, ITIH2, ITIH1, INS, IGFALS, HRNR, HPR, HBB, GSN, GLRA1, GAPDHS, FN1, FGA, FCN3, F13B, E…
a: "Transporter genes" are pharmacogenes which can transport drugs or metabolites of drugs into or out of cells. The abnormal function of transporters can affect the concentration of drugs.
b: "Metabolizing enzyme genes" are pharmacogenes which can metabolize drugs into active metabolites or inactive metabolites. The abnormal function of metabolizing enzymes can affect the effects of drugs through increasing or decreasing the metabolizing rate.
c: "Targeted genes" are the direct targets of drugs. The abnormal function of targets can directly affect the binding affinity of drugs, thus largely impact on the effects of drugs.
d: "Other genes" can affect the effects of drugs but not belong to these three categories of pharmacogenes mentioned above. These pharmacogenes may be involved in the pathways of drugs' effects (eg. IFNL3), or impact on the efficacy of drugs through changing the plasma protein binding rate (eg. ALB).
e: "None" indicated that none pharmacogene in this category was found for this drug.
