# Supplementary material for: Complex analysis of the personalized pharmacotherapy in the management of COVID-19 patients and suggestions for applications of predictive, preventive, and personalized medicine attitude
Source: EPMA J. 2021 Jul 16;12(3):307–24. doi: 10.1007/s13167-021-00247-0 (PMC8283099; doi:10.1007/s13167-021-00247-0)
Supplement: Supplementary file 7 — (XLSX 63 kb) [file 13167_2021_247_MOESM7_ESM.xlsx]

## Sheet: Sheet1
Table S5: "Gene Scores" of all pharmacogenes for COVID-19 treatment.
Gene type	Gene name	Gene Scoree
		AFRf	SASf	AMEf	EASf	NFEf	FINf	ASJf	OTHf
Transporter genesa
	A2M	0.00241481	0.00226014	0.0169632	0.00279523	0.00216354	0.00265546	0.00266704	0.00200701
	ABCB1	0.00387395	0.00204512	0.000809951	0.0164772	0.0035548	0.000168547	0.00335188	0.00267297
	ABCB11	0.0011231	0.000259798	0.000247542	4.46359e-05	0.000248756	0.000226192	0.000145511	0.000241687
	ABCB5	0.0629682	0.0113546	0.0490365	0.153026	0.0156376	0.0571691	0.0329838	0.021119
	ABCC1	0.00135335	0.00126682	0.00121893	0.00155757	0.00225197	0.00284477	9.99301e-06	0.000289945
	ABCC2	0.0104519	0.00200222	0.00195276	0.00202811	0.00167248	0.000621155	0.00185436	0.0015631
	ABCC4	0.0124374	0.00424419	0.00456112	0.0225779	0.0160124	0.015865	0.00204039	0.00990278
	ABCG2	9.39941e-05	0.000414779	8.72071e-05	9.43355e-05	6.49678e-05	9.28008e-05	9.18841e-05	7.82611e-05
	ORM1	5.01399e-06	1.44565e-07	1.04445e-07	1.02351e-06	1.15724e-06	1.16616e-06	1.13938e-06	4.87587e-07
	ORM2	0.0902291	0.0134077	0.0131993	0.0113364	0.0133968	0.0133995	0.0122255	0.0132639
	SLC10A1	0.000713125	0.00126344	0.00125565	0.00678862	0.00126282	0.00126255	0.00121466	0.00124264
	SLC15A1	0.00170084	0.000369394	0.000396534	0.000641818	0.000399093	0.000407341	0.000376554	0.000393742
	SLC15A2	0.0441402	0.12189	0.157608	0.363323	0.0128516	0.0331831	0.0598651	0.0477685
	SLC19A1	6.23784e-05	3.60179e-05	3.18296e-05	4.21118e-05	3.38512e-05	8.03615e-05	3.05866e-05	2.95161e-05
	SLC22A1	0.0024234	0.000700719	0.00524767	0.0115268	2.50213e-05	0.0036127	0.00418116	0.00374845
	SLC22A11	8.35084e-06	1.88399e-05	5.51908e-06	2.26538e-05	5.8496e-06	7.19809e-06	1.75278e-05	1.19244e-06
	SLC22A12	0.000203693	3.91835e-05	4.13131e-05	3.26884e-05	4.24069e-05	4.35287e-05	4.367e-05	3.92697e-05
	SLC22A2	0.0893508	0.0337319	0.118822	0.0387289	0.0116483	0.102628	0.0769948	0.00570843
	SLC22A4	0.25597	0.212911	0.166849	0.220532	0.0572878	0.0956129	0.0332238	0.0157255
	SLC22A6	0.00459584	0.000691794	0.000640748	0.000692775	0.00067669	0.000539407	0.000687763	0.000666666
	SLC22A7	4.19773e-06	6.71513e-07	1.80996e-06	4.21879e-07	1.14924e-06	5.56226e-07	3.67094e-07	1.17803e-06
	SLC22A8	6.66287e-05	1.20448e-05	1.54958e-05	1.56729e-05	1.54607e-05	1.38692e-05	1.6517e-05	1.06023e-05
	SLC23A1	1.77703e-06	2.27667e-05	3.73138e-06	3.6489e-06	3.58358e-06	3.1328e-06	4.11515e-06	2.77785e-06
	SLC23A2	2.36195e-06	2.58994e-06	2.30295e-06	1.15382e-05	2.26289e-06	2.55231e-06	2.42118e-06	2.22689e-06
	SLC28A2	0.00265255	0.0035704	0.0220421	0.00215733	0.00353327	0.00358078	0.00333612	0.00321163
	SLC28A3	0.0267527	0.00477681	0.0105554	0.00260233	0.00527896	0.00771708	0.00682866	0.00442752
	SLC29A1	3.92229e-07	8.77099e-07	3.26259e-07	1.19325e-06	3.77377e-07	4.5462e-07	5.11452e-07	8.41493e-09
	SLC2A1	2.51597e-06	2.53783e-06	1.30622e-05	2.39325e-06	2.50465e-06	5.48691e-08	9.08493e-07	2.25691e-06
	SLC2A3	0.0130559	0.00636529	0.0123566	0.011942	0.0110819	0.0152605	0.00751701	0.000181218
	SLC2A4	7.36739e-07	6.93068e-07	1.29385e-06	9.39692e-07	1.11024e-06	9.29775e-07	7.59841e-07	2.68889e-07
	SLC2A9	0.318112	0.137709	0.000476371	0.25685	0.00818034	0.000488118	0.0452735	0.0230054
	SLC47A1	0.00280199	0.00281429	0.0192571	0.00273829	0.00281644	0.00279448	0.00270398	0.00258763
	SLC47A2	0.000286765	0.000168763	9.52377e-05	0.000108102	5.77892e-05	0.000113162	1.94142e-05	6.18234e-05
	SLC6A4	0.000358154	0.000380718	0.00038099	0.000678182	0.000379229	0.00154923	0.000380545	0.000347779
	SLC7A11	0.000216625	0.000201471	0.000179323	0.000216439	5.39703e-05	0.000159827	0.00109599	6.8339e-05
	SLCO1A2	0.000893035	0.00199229	0.00157738	0.00242295	0.00185819	0.00466545	0.00115295	0.00027111
	SLCO1B1	0.0185392	0.0197798	0.00928088	0.00550082	0.00434069	0.0275212	0.0135395	0.00769935
	SLCO1B3	0.0129075	0.00945786	0.00881962	0.0149548	0.0138263	0.00330532	0.0278317	0.00778708
	SLCO2B1	0.000904552	0.000231841	0.000124119	0.00287322	0.000749055	0.000315713	0.000490301	0.00052132
	SLCO4C1	5.05932e-05	1.8102e-06	1.06026e-05	9.64831e-06	1.33375e-05	1.39317e-05	1.32386e-05	1.09413e-05
Metabolizing enzyme genesb
	ADK	2.13931e-07	2.88017e-07	2.79774e-07	6.87201e-07	2.7728e-07	2.62368e-07	8.31213e-07	1.97044e-07
	AKR1C1	2.30219e-05	0.000205581	0.000105186	2.80313e-05	0.00011549	0.000228934	5.48646e-05	0.000153965
	AKR1C2	1.04742e-05	0.000155509	0.000907304	0.000122347	0.000231537	0.000204049	0.000218835	0.000209246
	AKR1C3	0.00506303	0.00484696	0.00958654	0.000185077	0.000736029	0.00342859	0.00150088	0.00105331
	AKR1C4	0.00809068	0.0011221	0.00116235	0.00118617	0.00111862	0.00118815	0.00116991	0.00114338
	CES1	0.10282	0.112834	0.0781367	0.20977	0.0746356	0.123013	0.102353	0.00208044
	CTSA	3.50422e-07	8.32149e-07	1.96299e-06	1.09001e-05	2.15651e-06	1.66614e-06	2.25763e-06	1.67424e-06
	CYP11B1	9.52432e-05	3.06233e-05	0.000120711	0.000100697	0.000100079	0.000370279	7.2271e-05	9.20761e-05
	CYP11B2	0.00018482	2.5616e-05	2.75422e-05	2.53759e-05	2.79865e-05	2.80034e-05	2.39023e-05	2.63934e-05
	CYP17A1	2.08191e-07	2.98701e-07	1.92178e-06	2.9116e-08	4.0549e-07	4.40222e-07	4.25041e-07	1.73253e-07
	CYP1A1	0.00383969	0.00365292	0.00411371	0.0189397	0.00404866	0.00413262	0.00279287	0.00403857
	CYP1A2	0.00011184	2.33803e-05	0.000129838	0.000120151	0.000132551	8.03997e-05	0.000556724	0.000119363
	CYP1B1	0.025112	0.0367433	0.0113256	0.0261616	0.013458	0.00162198	0.0058761	0.00814377
	CYP24A1	0.00852709	0.00122789	0.00121408	0.00121102	0.0012144	0.0012192	0.00122076	0.00121974
	CYP27B1	5.09098e-07	1.78591e-06	1.65087e-06	3.05383e-06	1.29906e-06	4.01424e-07	2.53956e-06	7.67775e-07
	CYP2A6	0.0015444	0.00122284	0.00177658	0.00987703	0.00125343	0.0013056	0.00136956	0.00140463
	CYP2B6	0.0035407	0.00254879	0.00252859	0.00131652	4.04016e-05	0.000939184	0.0039835	0.00023152
	CYP2C19	0.000140084	0.00127219	0.00083379	0.000833708	0.000837258	0.0027417	0.00055368	0.000815369
	CYP2C8	0.0228939	0.00419946	0.00398286	0.00488638	0.00154604	0.00124095	0.00431269	0.00272556
	CYP2C9	0.0075622	0.00136301	0.00828415	0.0139188	0.00866061	0.00400177	0.0137087	0.00203106
	CYP2D6	0.0647596	0.0597307	0.0689047	0.285542	0.00267452	0.069606	0.00242455	0.0276406
	CYP2E1	0.00178561	7.25084e-05	0.000296496	0.000273618	0.000302602	0.000306675	0.000244417	0.000289297
	CYP2R1	3.01882e-05	4.36881e-06	3.96673e-06	6.26712e-06	4.84587e-06	6.29656e-06	7.72669e-07	5.21575e-06
	CYP3A4	9.74061e-05	0.000133005	0.00013193	0.000284786	6.1802e-05	0.000357829	0.000128562	8.99101e-05
	CYP3A43	0.104145	0.0162676	0.0159492	0.0181893	0.0136816	0.0138619	0.013086	0.0131089
	CYP3A5	0.000920326	0.000156526	0.000151225	0.00012	0.000112499	7.3217e-05	0.000158327	0.000148533
	CYP3A7	2.83122e-10	9.35936e-10	6.74048e-10	2.83122e-10	1.94377e-10	2.83122e-10	2.83122e-10	2.83122e-10
	CYP4A11	3.33417e-05	4.2959e-05	1.71272e-05	1.92201e-05	1.26451e-05	8.8578e-07	1.85374e-05	9.65668e-06
	EPHX1	0.0882661	0.0165583	0.0513291	0.117829	0.024683	0.0217533	0.0336451	0.0173687
	G6PD	0.0133213	0.0014484	0.00200993	0.00182809	0.00202928	0.00203056	0.00199035	0.00198473
	HSD11B1	3.85323e-08	7.1989e-08	6.45009e-08	6.65973e-08	8.21038e-08	3.35784e-07	9.02771e-08	1.15144e-09
	HSD11B2	0.000147146	2.10272e-05	2.09152e-05	2.11478e-05	2.10336e-05	2.11363e-05	2.11033e-05	2.0783e-05
	MTHFR	0.164559	0.00740867	0.104318	0.0585234	0.0282422	0.0349673	0.110609	0.00747126
	NME1	5.78643e-05	9.89095e-06	6.19959e-06	7.31474e-06	7.63981e-06	8.2562e-06	9.8015e-06	8.7615e-06
	TPMT	0.00143909	0.00172691	0.00251922	0.00189877	0.00165001	0.000203142	0.00175862	2.08863e-05
	UGT1A1	0.00384288	0.00339619	0.00317987	0.0231901	0.00383909	0.00141506	0.00381172	0.0037053
	UGT1A10	0.000716079	9.26503e-05	0.000175275	6.87506e-05	0.000176912	0.000176131	0.00017729	0.000171872
	UGT1A3	0.00242596	0.00088395	0.00113198	0.000329583	0.000344596	0.000919914	0.000855256	0.000330367
	UGT1A4	6.80501e-05	1.82552e-05	1.81419e-05	1.9316e-05	9.57184e-06	2.11643e-05	3.10451e-05	1.26459e-05
	UGT1A6	8.2633e-07	1.11601e-07	2.27693e-06	4.16566e-08	3.27115e-07	8.22492e-07	9.32666e-07	7.01619e-07
	UGT1A7	0.000111083	0.000114043	0.000112563	0.000114425	0.000100863	0.000768872	0.000114942	0.000100953
	UGT1A8	1.23262e-05	0.00011213	3.95345e-05	0.000117362	0.000439985	9.24151e-05	0.000110446	4.42282e-05
	UGT1A9	0.000422002	0.000759906	0.000467628	0.00053268	8.90133e-05	0.00010105	0.00103604	0.000183569
	UGT2B15	0.00251831	0.000370356	0.000821	0.000789273	0.000450051	0.00037193	0.000550984	0.000649285
	UGT2B17	0.00208281	0.000569266	0.0003253	0.000570592	0.000448473	0.000479233	0.00059453	0.000284476
	UGT2B4	0.00581613	0.0197516	0.0238812	0.0830363	0.0524588	0.00731116	0.00862634	0.0163265
	UGT2B7	0.000571005	0.000145401	0.000159457	0.000175412	0.000148083	0.000171252	8.45434e-05	0.000146746
Targeted genesc
	ACE	0.00114055	0.000385833	0.000435292	0.000306208	7.02441e-05	0.000667743	0.000328335	0.000282385
	ACE2	0.00025805	3.03827e-05	3.79744e-05	3.78628e-05	3.75571e-05	3.83144e-05	3.83393e-05	3.76193e-05
	ADRB2	0.000658357	0.000114226	0.00011236	0.000112078	0.000114115	1.92384e-05	0.000112996	0.000111819
	AGTR1	3.66836e-05	6.07922e-05	3.64506e-05	3.7156e-05	1.74366e-05	3.57823e-05	0.000122935	2.02185e-05
	ANXA1	3.31359e-05	3.41333e-05	3.27675e-05	2.89834e-05	3.39299e-05	0.000229674	3.44249e-05	3.22992e-05
	BDKRB1	2.08015e-05	2.05032e-05	8.47683e-07	7.4296e-05	7.92109e-06	1.17259e-05	4.77334e-07	1.2974e-05
	BDKRB2	0.000125247	1.55646e-05	1.80305e-05	1.79343e-05	1.85425e-05	1.81871e-05	1.8614e-05	1.83739e-05
	BGLAP	0.000354867	5.09344e-05	5.01232e-05	5.05899e-05	5.10314e-05	5.10535e-05	5.10585e-05	5.00756e-05
	BMP7	2.38364e-06	4.42235e-07	6.476e-07	5.53396e-07	5.44357e-07	6.78975e-07	7.918e-07	8.32285e-08
	C1S	0.00200401	0.00615502	0.010179	0.00823664	0.00538873	0.0217783	0.00115176	0.000559475
	C3	0.0200343	0.0109701	0.0157109	0.0221101	0.0234043	0.00939153	0.0294362	0.00659338
	C5	0.000643525	0.000842929	0.000867175	0.00356233	0.000845284	5.07536e-05	0.000851588	0.000849633
	C8G	3.23592e-05	5.49844e-05	1.54124e-05	8.32733e-06	1.55458e-05	1.59173e-05	1.65275e-05	1.56132e-05
	CA1	0.0110658	0.00173443	0.00178934	0.00185361	0.00175198	0.00183847	0.000565229	0.0015327
	CD58	2.41405e-07	2.68592e-07	2.51174e-07	9.89544e-07	2.37674e-07	2.44533e-07	2.55961e-07	2.73897e-08
	CD69	7.38997e-05	9.89442e-06	1.03184e-05	1.03616e-05	1.09333e-05	1.09306e-05	1.09421e-05	1.05192e-05
	CHUK	4.7055e-05	7.97494e-06	6.69688e-06	7.56031e-06	5.88181e-06	4.47891e-06	8.07686e-06	6.38526e-06
	CMPK1	0.00400322	0.00405287	0.0012214	0.013186	0.00162252	0.000829549	0.00383326	0.00172513
	CRHR1	6.54041e-07	1.99016e-05	3.13436e-06	3.23145e-06	3.24178e-06	3.24217e-06	3.24463e-06	3.15321e-06
	CTLA4	3.31617e-07	9.10146e-08	2.00833e-08	8.36e-08	9.14268e-08	9.71136e-08	4.00027e-08	5.14578e-08
	CTNNB1	0.00225823	0.00170281	0.00204392	0.000665299	0.00060391	0.000550391	0.00170104	0.00151008
	CXCL12	0.00521622	0.000742305	0.00073738	0.000751199	0.000750532	0.000746581	0.000751632	0.000736592
	DBH	0.000468464	0.000289305	0.000455114	0.000435024	0.000379285	0.00256026	0.000159759	0.000373311
	EGFR	0.014515	0.00184298	0.00208971	0.0020999	0.0021318	0.00211974	0.00213651	0.00209436
	EGLN1	7.40562e-06	7.47052e-06	7.47191e-06	6.55261e-06	6.92457e-06	5.01187e-05	7.11824e-06	7.1752e-06
	EGLN2	0.000416037	0.000611779	5.81676e-05	0.000420432	6.0751e-05	0.000270582	0.000527695	8.64951e-05
	EGLN3	6.40037e-09	1.28756e-08	1.17387e-08	1.09809e-08	1.63961e-08	2.94592e-09	2.89724e-08	6.24562e-08
	ESR1	5.77878e-05	7.27761e-05	5.92129e-05	7.5137e-05	5.25099e-06	0.000285004	4.54177e-07	1.4385e-05
	F10	0.000157683	2.10187e-05	2.01971e-05	2.3362e-05	2.40169e-05	2.23997e-05	2.3939e-05	2.27499e-05
	F12	8.49939e-05	0.000188586	0.000189353	0.00118889	0.000190338	0.000162998	0.000182723	0.0001899
	F2	0.00017148	0.000172041	0.00119613	0.000171593	0.000172068	0.000172107	0.000172101	0.000164741
	FCER2	0.0810611	0.0351794	0.0289469	0.0280642	0.0136455	0.0219824	0.00951814	0.0140834
	FCGR1A	0.00185572	0.000262789	0.000254519	0.000269185	0.000269147	0.000269108	0.000268605	0.000262365
	FCGR1B	0.123016	0.0567725	0.0399348	0.0317167	0.0372497	0.0508739	0.0064271	0.0264401
	FCGR2A	0.0961443	0.04738	0.0599141	0.124211	0.0360554	0.0269465	0.0584582	0.0109888
	FCGR2B	0.00367899	0.00713805	0.0207962	0.00850364	0.00355918	0.054424	0.0057657	0.0194586
	FCGR3A	0.000903412	0.00323331	0.00452413	0.00714284	0.00238163	0.000814328	0.0113897	0.00121799
	FCGR3B	0.0010453	0.000301262	0.000222445	0.000227141	0.000226497	0.00022016	0.000227319	0.000222999
	FGFR1	0.00203941	0.000210135	0.000302116	0.000305747	0.000305388	0.000305922	0.000306214	0.000303893
	FGFR2	7.98995e-06	7.86843e-07	8.61397e-07	1.40292e-06	1.82019e-06	1.78494e-06	1.86717e-06	5.33504e-07
	FGFR4	0.111826	0.0102046	0.0706846	0.0996239	0.0277208	0.0109091	0.0143775	0.0156797
	GABRB3	2.56724e-08	7.29391e-08	8.05141e-07	1.39603e-07	2.72699e-07	2.81065e-07	2.49574e-07	1.85067e-07
	GATA3	1.22404e-07	8.23447e-07	6.85329e-08	9.94146e-08	1.27744e-07	2.57061e-07	2.13649e-07	1.33469e-07
	GLCCI1	1.09916e-06	7.25965e-07	9.45919e-07	7.09329e-07	9.20442e-07	1.07881e-06	6.26529e-06	7.85667e-07
	GLUL	6.42183e-07	7.96413e-07	6.92313e-07	5.47322e-07	5.45421e-07	4.64907e-06	8.44314e-07	5.81106e-07
	GRIN1	3.12729e-05	4.67256e-06	4.20027e-06	4.58928e-06	4.54548e-06	4.54492e-06	4.63457e-06	4.08585e-06
	GRIN2A	5.57158e-06	6.05154e-06	6.02947e-06	1.30826e-05	6.14079e-06	1.36687e-05	2.37762e-06	5.33553e-06
	GRIN2B	3.98412e-07	3.68072e-07	2.89499e-07	3.16341e-07	3.13983e-07	1.28672e-06	3.36195e-07	6.10437e-08
	GRIN2D	1.06732e-05	7.8173e-06	1.84066e-05	8.30667e-06	6.76468e-06	2.78377e-06	9.14939e-06	5.74201e-06
	GRIN3A	0.0454236	0.0344518	0.020797	0.182495	0.0432248	0.0473646	0.0750489	0.0266818
	GSS	8.44891e-05	1.52917e-05	1.18449e-05	1.97041e-05	2.01168e-05	1.17703e-05	9.87378e-06	1.94281e-05
	GSTA1	0.000271993	4.82583e-05	4.89377e-05	5.46199e-05	5.52885e-05	5.5317e-05	5.52957e-05	5.07921e-05
	GSTA2	0.00667196	0.0125049	0.006582	0.0103035	0.00527321	0.00634868	0.00642732	0.00420256
	GSTM1	0.000279767	0.000993586	0.00120589	0.00225564	0.00258982	0.0019209	0.00327538	0.000790581
	HBA1	2.13509e-07	1.16759e-06	5.56156e-10	1.07621e-07	4.31796e-08	1.83765e-07	4.69479e-07	1.49479e-07
	HDAC1	9.46176e-05	1.96987e-05	1.9147e-05	1.50359e-05	1.67992e-05	1.41722e-06	1.94257e-05	3.09388e-06
	HDAC4	2.07536e-05	4.34781e-06	2.76973e-05	0.000110848	1.96611e-05	1.6329e-05	2.8816e-05	2.59011e-05
	HDAC8	5.68041e-08	1.50972e-08	2.06407e-07	1.5919e-08	7.17901e-08	8.69382e-08	6.4081e-08	4.12239e-08
	HINT1	2.82354e-08	3.34006e-08	2.41205e-08	7.5755e-08	2.95339e-08	4.07731e-08	2.93445e-08	4.94122e-09
	HLA-A	0.0471962	0.0147559	0.148176	0.0112183	0.029396	0.038124	0.0281841	0.0581066
	HLA-B	0.0628617	0.177106	0.00342966	0.228486	0.100611	0.0902253	0.138764	0.0165603
	HLA-C	0.00407085	0.000549531	0.00387184	0.0855913	0.133944	0.00651253	0.109615	0.0685238
	HLA-DQA1	0.0239611	0.0302011	0.145798	0.0477253	0.0043599	0.0449957	0.0374355	0.0407108
	HLA-DRB1	0.159376	0.0650973	0.21178	0.100657	0.0308475	0.045932	0.231539	0.0414086
	IFNAR1	1.25254e-05	1.23281e-05	1.71106e-05	1.76724e-05	1.64041e-05	1.73242e-05	7.15694e-05	1.28532e-05
	IFNAR2	0.000268132	4.74709e-05	0.0001319	0.000147985	0.000128657	0.000149461	0.000322606	8.02051e-05
	IKBKB	7.33024e-05	6.67814e-05	7.12883e-05	6.78957e-05	7.38114e-05	0.000494419	7.41102e-05	6.723e-05
	IL18	7.27783e-09	1.10855e-08	1.64499e-08	9.25422e-08	1.04261e-08	1.24621e-08	1.74204e-08	1.74204e-08
	IL1R1	9.9633e-06	1.70363e-05	1.77225e-05	1.88263e-05	1.39375e-05	1.89719e-05	9.52059e-05	1.25179e-06
	IL21R	0.000446146	0.00012304	8.5328e-05	9.74478e-05	5.61412e-05	7.03864e-05	0.000113458	9.52404e-05
	IL3	0.000465422	5.13391e-05	6.73578e-05	7.57477e-05	6.64149e-05	7.53897e-05	6.09466e-05	6.82264e-05
	IL6	3.76851e-05	0.000100895	3.80074e-05	3.98273e-05	2.60526e-05	2.26176e-05	3.95314e-05	5.48613e-06
	IL6R	8.80031e-06	5.13132e-06	8.83306e-06	8.76192e-06	1.34193e-06	7.62767e-06	1.09925e-05	6.03608e-06
	IMPDH1	1.31793e-05	1.05128e-05	9.81767e-06	9.43755e-06	1.09895e-05	2.12392e-05	1.62605e-05	9.92155e-06
	IMPDH2	2.2627e-06	1.40696e-06	3.00091e-07	8.03058e-07	4.55525e-07	7.52261e-07	1.07262e-06	2.52781e-06
	ITPA	0.00672157	0.0070992	0.00874007	0.0239061	0.00385461	0.00625589	0.00310755	0.00232558
	JAK1	4.87348e-07	3.33501e-08	1.28838e-06	1.21173e-06	4.99421e-07	8.2311e-07	6.62674e-07	3.89018e-07
	JAK2	6.58598e-05	5.87306e-05	6.59764e-05	0.000448003	6.56437e-05	6.61721e-05	6.22962e-05	6.33246e-05
	JAK3	1.58721e-05	0.000188414	0.00019019	0.000175737	2.17143e-05	7.4079e-05	0.000705315	8.27372e-05
	KCNH2	5.74121e-05	5.4342e-05	5.76694e-05	5.81164e-05	6.19709e-05	0.000105665	0.000237003	5.31566e-05
	KDR	0.0610414	0.0425163	0.0611468	0.189243	0.00679814	0.0303447	0.028421	0.0196638
	LTA4H	1.8169e-05	2.68789e-06	1.02672e-06	2.93337e-06	2.64045e-06	3.12406e-06	3.08986e-06	2.66667e-06
	MMP2	0.000455951	6.50554e-05	6.54106e-05	6.44238e-05	6.66427e-05	6.32974e-05	6.52183e-05	6.5903e-05
	MMP9	3.4683e-05	6.10936e-05	3.34761e-05	4.55056e-05	4.27411e-07	0.000116584	4.37006e-05	2.07401e-05
	MTR	0.0343314	0.0593638	0.0123824	0.0371254	0.00933697	0.00896652	0.0189172	0.00696675
	NEU1	0.00609421	0.00087031	0.000846661	0.000876384	0.000877505	0.000877595	0.000877228	0.000868531
	NEU2	0.00172474	0.00171325	0.00294678	0.00700108	0.00170119	0.00156448	0.0017342	0.00151
	NFATC1	0.168041	0.0254134	0.00313624	0.0683731	0.0543188	0.0813595	0.0807006	0.0485853
	NR0B1	1.1056e-05	9.88891e-06	9.98724e-06	1.00475e-05	8.11555e-06	8.01e-06	4.83766e-05	7.29138e-06
	NR1I2	0.000111031	0.000155769	0.000139238	0.0001762	0.00048203	6.30987e-06	0.000171715	5.61702e-05
	NR3C1	0.00033049	8.79527e-05	0.00029888	0.000352301	0.000440746	0.000322132	0.00028007	2.6676e-05
	NR3C2	0.000586055	7.92432e-05	8.36471e-05	8.44842e-05	8.21996e-05	8.61813e-05	8.63501e-05	8.39494e-05
	NT5C2	5.20105e-07	7.03264e-07	7.55946e-07	4.47762e-06	6.68341e-07	7.58595e-07	7.87111e-07	2.84254e-07
	PADI4	0.00876215	0.00240317	0.00263731	0.00257421	0.000707115	0.000971107	0.00139293	0.00143275
	PARP1	0.000985838	0.00580024	0.00100113	6.22793e-05	0.000989301	0.000899947	0.00090454	0.000957202
	PTH	1.69266e-07	5.53057e-07	1.27412e-07	7.6346e-08	1.76876e-07	1.84458e-07	1.8935e-07	3.7065e-07
	PTH1R	0.000633464	0.000262026	0.000160257	0.000340783	0.000166589	0.000103548	0.000268502	0.000220422
	PTK2B	2.84622e-05	5.39451e-06	2.7279e-05	9.42874e-06	7.00357e-05	9.11529e-06	1.78582e-05	2.75023e-05
	PYGL	0.00158469	0.000120025	0.000387377	0.000336034	2.59977e-05	0.000290399	0.000293493	0.000131364
	SCARB1	0.000128963	1.99855e-05	0.000124998	0.000111713	8.02685e-05	0.000135987	0.000674437	7.25218e-05
	SOD1	3.08622e-08	2.17757e-08	1.89797e-08	2.03793e-08	6.52385e-09	2.03245e-08	3.51876e-08	1.13384e-07
	TLR7	6.25352e-06	9.24719e-06	9.29363e-06	9.53399e-06	9.41379e-06	9.72058e-06	6.14228e-05	7.96008e-06
	TLR9	2.63388e-05	3.63081e-05	2.11822e-06	1.48594e-05	1.51111e-05	1.51449e-05	1.90668e-06	1.35065e-05
	TNF	1.84039e-07	7.31651e-08	3.07782e-08	1.92503e-07	3.37874e-07	1.23144e-07	2.14573e-07	3.33998e-07
	TOLLIP	1.84069e-05	2.75365e-05	2.92252e-05	2.93731e-05	2.93077e-05	1.1209e-05	0.000170929	2.58702e-05
	TOP2A	7.95732e-05	1.95604e-05	1.78339e-05	1.90728e-05	1.76512e-05	2.03657e-05	3.07351e-05	1.58243e-05
	TP53	1.15659e-06	6.14152e-06	1.14008e-06	4.34867e-07	1.11452e-06	6.94023e-07	1.17848e-06	4.22957e-07
	TP73	3.64884e-06	3.09291e-06	3.62002e-06	2.32328e-06	1.03961e-06	3.68193e-06	1.9909e-05	2.50241e-06
	TUBB	4.53498e-09	9.0261e-09	1.14642e-08	8.08582e-09	9.84376e-09	3.42501e-08	1.1099e-08	1.14642e-08
	TYMS	5.51477e-08	1.15647e-07	1.16555e-07	7.60768e-09	1.21115e-07	5.57021e-08	1.20747e-07	3.70822e-07
	VDR	0.23869	0.202405	0.155202	0.134325	0.0331859	0.0099732	0.105574	0.00283369
	VEGFA	1.80711e-05	5.90086e-05	1.28072e-05	9.95408e-06	1.39359e-05	1.42329e-05	1.25948e-05	1.35547e-05
	XDH	0.0161954	0.000605952	0.00432335	0.00197238	0.00266189	0.00324689	0.000523261	0.00286166
Other genesd
	A1BG	0.0112188	0.00989057	0.0122839	0.0125694	0.00383699	0.0212515	0.0161843	0.00741729
	ACP5	0.00953452	0.000567684	0.00605658	0.00232303	0.00469384	0.00937472	0.0013939	0.00580716
	AGT	0.0138419	6.62097e-05	0.000823083	0.00597969	0.00101506	0.0180951	0.00350018	0.000130645
	AHSG	9.60441e-05	0.000169551	0.000156141	0.000186198	5.32596e-05	0.000944468	0.000181517	0.000101757
	AKR1D1	8.53408e-07	8.35364e-07	3.03687e-08	2.469e-07	9.39779e-07	2.59017e-06	2.30836e-07	4.08989e-07
	ALB	1.10884e-05	1.08275e-05	6.58986e-05	2.12986e-06	1.08542e-05	1.081e-05	1.09003e-05	9.28837e-06
	ALDOA	3.41645e-06	6.50383e-06	4.41216e-06	3.51037e-06	4.55308e-06	1.77782e-06	1.44859e-05	3.31983e-06
	ALKBH2	0.000391287	7.41437e-05	0.00019509	0.000195936	0.000108701	0.00022006	0.000522984	0.000120341
	ALKBH3	0.0257149	0.0101422	0.0220946	0.0293986	0.0417683	0.0242369	0.008611	0.0127342
	AOX1	0.00056912	0.000653956	0.00414569	0.000329038	0.000656903	0.000668213	0.000653496	0.000614969
	APCS	1.14008e-05	2.92192e-05	3.44242e-05	3.40569e-05	1.19735e-05	0.000166354	2.66111e-05	1.86681e-05
	APLP1	9.27329e-05	9.4544e-06	3.46253e-05	3.58019e-05	7.63797e-06	3.13685e-05	2.01139e-05	1.64679e-05
	APLP2	6.53515e-05	1.96624e-05	1.55459e-05	3.15582e-06	1.58831e-05	1.67911e-05	1.7505e-05	1.6133e-05
	APOA1	7.20117e-07	1.28724e-06	4.1171e-07	4.59509e-07	3.38146e-07	6.64923e-07	6.44859e-07	1.64506e-07
	APOA2	2.3575e-08	8.18385e-08	7.37225e-08	1.763e-08	7.929e-08	8.52271e-08	7.38625e-08	1.89059e-07
	APOA4	0.000148527	0.000151928	0.000128673	0.000152049	9.15119e-05	0.000182309	0.000274536	3.28203e-05
	APOBR	0.0781359	0.0111399	0.01119	0.0112549	0.0113912	0.0113937	0.0105049	0.0112613
	APOC1	1.82647e-05	1.87427e-05	0.000124645	1.87396e-05	1.87303e-05	1.87325e-05	1.54435e-05	1.59921e-05
	APOC3	1.12275e-05	1.89332e-05	1.80271e-05	1.87617e-05	1.89108e-05	1.89613e-05	0.000121856	1.70348e-05
	APOE	0.401752	0.141304	0.114961	0.269429	0.0113353	0.159956	0.00379065	0.0511406
	APOL1	0.00245804	0.000373097	0.000365761	0.000493448	0.000480246	0.000154706	0.000414484	0.000485706
	APP	3.83126e-05	3.69005e-05	3.61049e-05	3.86658e-05	3.7128e-05	3.95283e-05	0.000182883	3.52994e-05
	ASPA	1.45007e-05	1.40756e-05	1.48143e-05	6.34692e-06	1.39804e-05	1.08959e-05	8.77522e-05	1.31384e-05
	ATF5	0.000210839	5.24358e-05	3.17706e-05	5.82215e-05	4.81752e-05	4.60296e-05	5.14848e-05	3.91648e-05
	BBOX1	3.43917e-05	3.42093e-05	8.09412e-05	0.000100945	3.35721e-05	1.32839e-05	2.60145e-05	4.04145e-05
	BCL2	1.98337e-07	1.85114e-07	7.87037e-08	1.05839e-07	8.27949e-08	2.17714e-07	9.19888e-07	5.13855e-08
	BCL2L11	0.000630341	0.00350748	0.00313902	0.00380484	0.00384184	0.00386022	0.00406755	0.000687919
	BRCC3	9.24092e-06	8.84972e-06	9.21655e-06	9.0778e-06	7.33333e-06	9.25619e-06	6.20587e-05	9.08417e-06
	C1QB	2.28694e-05	3.57073e-06	2.84969e-06	3.57339e-06	2.61112e-06	3.65059e-06	3.6555e-06	2.95836e-06
	C1QC	2.52428e-06	2.90542e-06	2.5041e-06	2.69418e-06	2.55318e-06	3.10048e-06	1.80436e-05	1.76196e-06
	C20orf194	1.97449e-05	4.65897e-06	1.06161e-06	1.28596e-05	2.62223e-06	1.26914e-05	7.90294e-06	5.36629e-06
	C4BPA	0.00158027	0.000229657	0.000229465	0.000201647	0.000230418	0.000230431	0.000229937	0.000228714
	C4BPB	1.24964e-07	2.08533e-07	1.75482e-07	1.6699e-07	1.53376e-07	2.17112e-07	1.62563e-07	1.20902e-06
	C8A	0.0491772	0.0169159	0.00862574	0.0153432	0.015952	0.015708	0.0156227	0.012093
	C8B	0.00434028	0.00352833	0.00332754	0.00533836	0.00190731	0.00303912	0.00144911	0.000479975
	CAMK1D	2.33749e-06	2.43112e-06	1.98567e-06	2.15281e-06	2.39902e-06	7.81361e-06	2.1995e-06	1.72065e-06
	CARD16	1.0909e-05	2.80721e-06	1.04527e-05	1.19044e-05	1.23565e-05	1.24054e-05	4.55184e-05	1.21156e-05
	CASP1	4.85454e-06	4.5964e-06	1.17228e-06	1.72359e-06	1.89884e-06	2.09521e-06	9.43373e-07	1.61766e-06
	CCS	0.000164293	1.66952e-05	2.36404e-05	2.41015e-05	2.53085e-05	2.53436e-05	2.46478e-05	2.45562e-05
	CFB	0.0941272	0.0176822	0.0238373	0.0284452	0.0207926	0.000812499	0.0227507	0.0151711
	CFH	0.00596835	0.00102395	0.000991165	0.00107852	0.000598567	0.000998659	0.000644425	0.000633068
	CFI	0.000212823	4.66633e-05	4.37976e-05	4.38641e-05	3.15766e-05	1.18541e-05	1.55166e-05	1.95504e-05
	CLU	0.0456035	0.00653803	0.00642892	0.00653777	0.00653869	0.00653911	0.00652951	0.00649149
	CP	0.000560023	0.00361635	0.000899039	0.00122597	0.000130544	0.000637339	8.7272e-07	0.000162558
	CPN1	0.00167933	0.00110494	0.00335356	0.00109635	0.000992026	5.45612e-05	0.00106015	0.000540626
	CPN2	0.0691947	0.07483	0.0596081	0.0243689	0.0190951	0.0366398	0.021139	0.00907974
	CRISPLD2	0.000112709	0.000121336	0.000125812	0.000144217	9.17969e-05	0.000134462	0.000592741	8.7827e-05
	CYB5R3	0.0865615	0.0124018	0.012233	0.0124018	0.0124009	0.0124031	0.0123914	0.0123295
	CYBA	0.227777	0.115999	0.104755	0.380775	0.0645016	0.197226	0.206474	0.0680046
	DAND5	0.000223508	0.000229339	0.000211336	0.000226865	3.78035e-05	0.000647144	0.00027905	7.29501e-05
	DCD	0.00473107	0.00278196	0.00958851	0.012609	0.00315079	0.0303339	0.00921655	0.00401982
	DOK5	6.54239e-06	2.65123e-05	6.24338e-06	5.78752e-06	6.63547e-06	6.90476e-06	2.15646e-07	5.75814e-06
	DROSHA	0.174871	0.0781151	0.0376057	0.13859	0.0919348	0.0707169	0.00167697	0.033411
	DSP	0.000885415	0.000298827	4.28588e-05	0.000672308	0.000589709	0.000274309	0.000935847	3.52093e-05
	EDNRA	0.000112422	2.33155e-05	2.28727e-05	6.91576e-06	1.92389e-05	1.83464e-05	2.3108e-05	1.24566e-05
	EEF1A1	4.46729e-06	2.24488e-05	4.26306e-06	4.98804e-06	4.83358e-06	5.00594e-06	5.34283e-06	4.23367e-06
	ENO1	3.87322e-06	6.80849e-06	8.55367e-06	8.14687e-06	6.05362e-06	2.36644e-05	9.52145e-06	5.60768e-07
	F13B	7.63641e-06	0.000278226	2.83989e-05	0.000106865	2.09021e-05	0.000106102	7.57759e-06	4.25484e-05
	FCN3	6.88774e-05	1.30836e-05	1.34495e-05	4.14645e-06	1.30802e-05	8.97903e-06	1.32731e-05	1.11584e-05
	FGA	2.75378e-06	0.000671809	0.00011239	0.00010751	0.000112668	0.000113523	0.000112973	0.00010999
	FGF1	5.52288e-05	1.29723e-05	1.2882e-05	1.82092e-06	7.51148e-06	5.3673e-06	1.2364e-05	5.9526e-06
	FGF19	2.37927e-06	3.76161e-07	3.83484e-07	3.75303e-07	3.8058e-07	3.87502e-07	3.81003e-07	9.5239e-08
	FGF2	6.84701e-06	4.41525e-05	4.32659e-05	0.000252782	4.29864e-05	2.82685e-05	4.40879e-05	4.31734e-05
	FGF4	2.88657e-06	2.4512e-06	2.36469e-06	2.91707e-06	2.83127e-06	2.94331e-06	1.35571e-05	2.83705e-06
	FHIT	9.68461e-06	1.93783e-05	6.53344e-06	8.52781e-07	6.84347e-06	4.58678e-06	4.98062e-06	5.26586e-06
	FMO1	0.00343795	0.000496683	0.000477883	0.000489066	0.000497046	0.000497187	0.000490994	0.000489096
	FMO3	0.0215442	0.0223429	0.0159906	0.0124018	0.0181632	0.0397232	0.00943593	0.000974685
	FN1	0.0145249	0.00181076	0.00226091	0.00241381	0.00182129	0.00235758	0.0019785	0.00188201
	FTO	7.83289e-06	4.41593e-05	9.48433e-06	1.21874e-05	1.09094e-05	1.84392e-05	1.19324e-05	1.02521e-05
	GALNT18	1.82769e-06	1.51532e-06	1.36642e-06	8.07047e-07	1.84068e-06	3.20188e-06	6.49609e-07	1.49709e-07
	GAPDHS	0.000204863	0.000360323	0.000426743	0.000219844	0.000132868	0.000791234	0.000223647	0.000209329
	GAPVD1	1.09382e-05	4.1281e-05	1.96019e-05	4.2661e-05	6.09732e-06	2.33069e-05	2.18576e-05	2.40165e-05
	GC	0.000283904	9.12421e-05	8.99444e-05	0.000127438	5.94322e-05	5.68096e-05	8.98139e-05	2.40994e-05
	GLRA1	1.1872e-06	1.39513e-06	1.34488e-06	1.13228e-06	1.25986e-06	1.46769e-06	4.31118e-06	1.1631e-06
	GLRA3	6.64441e-06	1.0375e-06	7.9782e-07	1.02094e-06	1.10126e-06	1.16714e-06	7.88443e-07	7.31301e-07
	GSN	0.00635382	0.00631165	0.0473336	0.00715051	0.0150818	0.0153758	0.0112132	0.0128554
	HBB	0.00238116	0.000317008	0.000342706	0.000346269	0.000348385	0.0003336	0.000348417	0.000344771
	HGF	1.10811e-06	2.28383e-06	1.0858e-06	2.51836e-07	1.02498e-06	1.85411e-07	1.21438e-06	7.16557e-07
	HMGB1	2.68457e-06	5.70637e-06	6.55646e-06	4.31707e-06	1.63156e-06	4.4936e-06	4.55386e-06	2.15471e-06
	HPR	3.72358e-05	4.70405e-05	3.17631e-05	1.66382e-05	5.62272e-05	8.68017e-05	2.20712e-05	2.15564e-05
	HPSE	2.48863e-05	2.57256e-05	2.48746e-05	0.00017543	2.34902e-05	2.53182e-05	2.64416e-05	2.4693e-05
	HRNR	0.0944382	0.0016777	0.0967362	0.261963	0.132258	0.130255	0.0951954	0.0971063
	IFIT1	4.5157e-06	6.7274e-06	9.56995e-06	6.94742e-06	8.36752e-06	1.01312e-05	4.57222e-05	8.49446e-06
	IFNL3	0.00155007	0.00146279	0.00358449	0.00453402	0.0012059	0.00116732	0.00148049	0.00125194
	IGFALS	0.124148	0.0122642	0.0191326	0.0149692	0.019548	0.0195528	0.0195514	0.0191296
	INS	6.17832e-10	8.14351e-10	6.17832e-10	6.17832e-10	3.94416e-10	2.66923e-09	6.17832e-10	6.17832e-10
	IRF6	0.00217668	0.00115693	4.5924e-05	0.00122984	0.000453743	0.00060628	0.00124968	0.00110652
	ITIH1	0.121068	0.105816	0.159752	0.00564651	0.00648249	0.00352809	0.0659065	0.0031389
	ITIH2	0.00120384	0.000525778	0.00152958	0.00173244	0.00117303	0.00317629	0.000549786	0.000140553
	ITIH3	0.00569014	0.00140332	0.00136678	0.00150225	0.00118769	0.00107842	0.00110861	0.000418457
	ITIH4	0.0871507	0.152289	0.281328	0.0164439	0.0513413	0.0179398	0.0391831	0.028234
	JCHAIN	1.02839e-05	1.8183e-06	1.16238e-07	1.58424e-06	1.81921e-06	1.83171e-06	1.83905e-06	1.50762e-06
	JUP	0.00230457	0.000242393	0.0014333	0.00232579	0.00125161	0.00129126	0.00263746	0.00112573
	KDM5D	2.762e-06	3.07947e-06	9.66085e-06	7.62875e-08	3.01137e-06	3.83628e-06	2.922e-06	6.02656e-06
	KIRREL2	6.83668e-05	0.000391995	0.00136667	0.00108526	0.000424188	0.000386475	0.000425181	0.00042969
	KLKB1	0.00163616	0.000314863	0.000314928	0.00010535	0.000319655	0.000320977	0.000170326	0.000300757
	KNG1	0.00270831	0.00115113	0.00110146	0.00158926	0.000683107	0.000536993	0.00282313	0.000469483
	KRT1	0.127682	0.047462	0.0390468	0.266217	0.0231412	0.00550399	0.0202544	0.0141346
	KRT10	0.00447735	0.000811884	0.00123379	0.00174565	0.00102091	0.000952654	0.00115325	0.00105052
	KRT14	7.54155e-05	0.000310365	9.80121e-05	0.000102158	3.39079e-05	6.3484e-05	0.00012	5.73878e-05
	KRT16	0.000811022	0.000623097	0.00087418	0.00415739	0.000136595	0.000461571	0.000628007	0.000622919
	KRT2	0.0342152	0.0202049	0.00663957	0.00649108	0.0145602	0.00501053	0.0189403	0.0144923
	KRT5	0.0032083	0.000531669	0.00305578	0.00343236	0.00354099	0.00751007	0.00085981	3.68527e-05
	KRT6A	0.0015486	0.00206169	0.00068345	0.00727604	0.00145926	0.000909543	0.00187675	0.00183396
	KRT9	3.13548e-05	4.13398e-05	5.26887e-05	0.00024286	4.81388e-05	3.5598e-05	1.76157e-05	5.13554e-05
	LDLR	0.000179858	2.88105e-05	2.62636e-05	2.44979e-05	2.80441e-05	2.87239e-05	1.57651e-05	2.77525e-05
	LRP5	0.00259398	0.00188002	0.000939321	0.00268446	0.000461686	0.0023758	0.0072998	0.00083346
	MDM2	1.05841e-07	8.95639e-08	2.49608e-07	3.74195e-08	2.33472e-07	1.69917e-07	1.77312e-07	9.69741e-08
	MGMT	0.00799325	0.000888818	0.00586008	0.00833702	0.0110047	0.00897426	0.000461848	0.00263834
	MICB	0.0201811	0.0486931	0.00823736	0.150797	0.095775	0.236477	0.166693	0.0458757
	MPG	2.08173e-05	1.10133e-05	1.10297e-05	3.52935e-05	1.88533e-05	2.73529e-05	1.40707e-05	1.50035e-05
	MPO	0.000198826	0.000218488	0.00020643	0.000188934	3.57644e-06	0.00094581	2.745e-05	0.000109259
	MT1A	0.290407	0.0590545	0.0535216	0.106896	0.0948823	0.173603	0.0609553	0.0733951
	MT2A	9.69226e-06	9.60696e-06	9.31378e-06	6.71358e-05	9.70419e-06	9.71668e-06	9.71668e-06	9.38525e-06
	MT3	2.69517e-05	9.97555e-06	2.62888e-05	2.60683e-05	2.60466e-05	2.69453e-05	0.000142865	2.05403e-05
	NCF4	0.231431	0.0294791	0.0466584	0.295467	0.00266936	0.00420088	0.0476128	0.00228778
	NOS2	0.0140826	0.00367136	0.0202246	0.018425	0.000465079	0.00622181	0.031853	0.00214211
	NOS3	2.27657e-05	1.83145e-07	4.30448e-05	1.78396e-05	5.29615e-06	0.000164584	5.04474e-05	2.50074e-05
	NPHS1	0.00695818	0.00198131	0.00836467	0.0145823	0.000747474	0.00809987	0.0108714	0.00421631
	OAS1	0.000252486	3.40835e-05	5.30959e-05	5.42779e-05	5.5363e-05	2.80449e-05	4.41969e-05	5.1591e-05
	OASL	0.00011948	7.43041e-05	7.21795e-05	0.000103792	7.16269e-05	0.000128921	6.44186e-05	6.96639e-05
	OGFOD1	0.000157932	6.59629e-05	3.73441e-05	3.80911e-05	3.75965e-05	3.77543e-05	3.6006e-05	3.71031e-05
	OGFOD2	0.000248273	2.99539e-05	3.61559e-05	3.33378e-05	3.58683e-05	3.73633e-05	3.93112e-05	3.62825e-05
	P3H1	0.0071667	0.0230826	0.0216867	0.0373272	0.0171115	0.0246921	0.00884096	0.0101353
	P3H2	0.00656546	0.00097412	0.00099884	0.000837865	0.0010135	0.00101405	0.000726618	0.00100046
	P4HA1	2.89655e-07	1.34978e-07	1.23762e-07	5.78199e-07	8.27598e-08	2.75311e-07	3.8155e-07	5.44296e-07
	P4HB	0.000106043	1.48747e-05	1.25863e-05	1.53788e-05	1.58388e-05	1.60748e-05	1.60334e-05	1.5256e-05
	P4HTM	0.00980463	0.0036442	0.00081034	0.00550431	0.000423767	0.00203635	0.00463493	0.00375936
	PAM	0.00101877	0.000754589	0.000966281	0.00113202	0.00149968	0.00312112	0.000889534	0.000140388
	PCGF3	5.55281e-07	1.72346e-07	1.25439e-07	3.97981e-07	1.68252e-07	1.2535e-07	1.80938e-07	1.80938e-07
	PDCD6	4.45342e-06	2.54545e-05	4.61917e-06	4.11909e-06	2.05744e-06	3.149e-06	4.9627e-06	2.09367e-06
	PDIA3	6.20489e-07	1.02781e-06	5.0857e-07	4.5127e-06	1.27369e-06	1.24883e-06	3.75451e-08	8.87998e-07
	PF4	7.89803e-07	5.91969e-07	2.48792e-07	5.49581e-07	5.9264e-07	6.06348e-07	2.31691e-06	5.1738e-07
	PGLYRP2	0.00469206	0.000192906	0.00501444	0.00770417	0.00192744	0.00228619	0.0152215	0.0027408
	PHYH	0.0082006	0.0123716	0.00911603	0.0237263	0.0134947	0.0365849	0.00148288	0.00185204
	PLOD1	0.0041347	0.000163247	0.000658284	0.000803346	0.000666982	0.000789412	0.000764535	0.000615385
	PLOD2	4.13111e-06	0.000121587	3.58722e-05	2.95931e-05	1.22739e-05	5.34017e-06	3.75189e-05	2.96673e-05
	PLOD3	0.00233849	0.00255325	0.00255604	0.0171971	0.00247183	0.00252489	0.00229681	0.00245582
	PNPT1	3.22535e-05	9.85366e-07	5.0782e-06	6.13065e-06	6.52208e-06	4.36725e-06	5.61622e-06	5.52446e-06
	PON1	0.0632398	0.0453914	0.0498872	0.0877207	0.0587576	0.0530909	0.0939522	0.0404383
	PRDX1	1.16791e-08	5.4674e-08	3.11128e-08	7.55174e-08	8.71359e-08	1.35344e-07	1.36238e-07	4.69476e-07
	PSPH	0.0859091	0.0127304	0.014571	0.000334771	0.0152364	0.0126072	0.0155177	0.0149115
	PZP	0.0793327	0.0287357	0.0168937	0.101387	0.000840125	0.00317135	0.00609485	0.0139758
	RORA	9.72129e-05	2.38638e-05	2.01586e-05	2.31678e-05	6.72136e-06	2.97801e-06	2.08132e-05	4.89799e-07
	S100A2	5.28238e-08	1.06679e-07	4.32935e-08	9.04738e-08	7.01625e-08	6.30794e-08	7.29046e-08	1.8524e-08
	S100A7	5.73233e-06	1.37164e-06	6.4546e-07	3.80297e-07	1.05575e-06	7.57894e-07	1.27255e-06	1.00932e-06
	S100A8	3.72503e-08	7.36078e-09	1.42485e-08	4.21131e-08	1.12866e-08	1.22381e-08	1.71147e-08	1.71147e-08
	S100A9	2.69597e-05	3.90991e-06	3.66057e-06	3.94667e-06	3.90836e-06	3.95197e-06	3.91113e-06	3.67113e-06
	SELP	0.000571747	0.000108419	0.000105024	6.43773e-05	0.000107683	0.000106828	0.000106382	0.000101787
	SEMG1	0.000725428	0.000604541	0.00284954	0.000543746	0.000628494	0.000642478	0.000564106	0.000591603
	SERPINA1	0.000578307	0.000653638	0.000390138	0.000629444	0.00127356	0.0002191	0.000352468	0.000769255
	SERPINA3	1.10278e-06	1.04466e-06	1.37774e-05	2.77768e-05	1.96689e-05	1.78945e-05	5.45799e-06	1.02577e-05
	SERPINA4	5.21288e-07	8.91464e-07	2.75109e-06	6.9072e-06	3.04276e-06	2.71233e-06	4.55013e-06	2.58097e-06
	SERPINA6	0.000264513	0.000261065	0.000262105	0.000200383	0.000251912	0.000260507	0.00133803	0.000238315
	SERPINA7	0.0165896	0.0625352	0.0198564	0.0376026	0.0175657	0.0245886	0.00565821	0.0158792
	SERPINC1	1.99826e-05	5.3972e-05	1.79467e-05	2.03052e-05	7.06553e-06	7.95565e-06	2.13765e-05	1.52164e-05
	SERPIND1	0.00198874	0.000292424	0.000266938	0.000292414	0.000286088	0.000285197	0.000285811	0.000279868
	SERPINE1	3.73918e-05	3.47742e-06	7.22016e-06	4.17051e-06	7.37637e-06	7.4931e-06	9.30135e-07	6.72406e-06
	SHBG	3.96866e-05	4.15652e-05	4.15143e-05	4.37288e-05	1.5058e-07	3.27503e-05	0.000145482	1.15869e-05
	SIVA1	5.12918e-07	6.53543e-07	1.84282e-08	6.18337e-07	5.23706e-07	7.47354e-07	3.71422e-06	6.39932e-07
	SOCS3	2.10174e-08	1.5363e-07	8.81988e-09	1.82139e-08	1.96845e-08	2.91641e-08	2.26939e-08	3.40358e-08
	STK39	7.49703e-06	5.78797e-06	6.72719e-06	3.59563e-05	7.41465e-06	7.54237e-06	6.44921e-06	7.43635e-06
	TF	0.0338607	0.013982	0.0225792	0.0384649	0.00651679	0.00252047	0.015348	0.00231775
	TMLHE	0.00018945	2.82962e-05	2.7968e-05	2.24491e-05	2.86592e-05	2.5222e-05	2.88106e-05	2.80448e-05
	TOMM40	3.03029e-06	2.11772e-06	8.37828e-07	2.01269e-06	2.84563e-07	1.44435e-06	1.06154e-06	3.05275e-06
	TPI1	1.99892e-05	1.98755e-05	1.90655e-05	1.86298e-05	1.90731e-05	0.000133669	1.84895e-05	1.85466e-05
	TTR	0.000245278	3.67885e-05	3.4939e-05	3.657e-05	2.77831e-05	3.6599e-05	3.67907e-05	3.58076e-05
	TUFM	1.11638e-05	1.09588e-05	1.12976e-05	1.08098e-05	1.06489e-05	1.12731e-05	7.63499e-05	1.01979e-05
	UTRN	3.83851e-05	0.000546192	0.00049874	0.000309123	0.000420314	0.000383271	0.00262348	0.000427457
	VTN	7.96821e-07	1.72731e-06	1.74008e-07	1.12515e-06	1.28329e-06	1.55872e-06	1.53957e-06	9.06303e-07
	ZNF432	0.000159162	0.00030123	9.78096e-05	0.000152031	1.66647e-05	0.000253222	8.59296e-05	4.28546e-05
	ZNF697	0.000368152	0.000369074	0.000369203	0.0025091	0.000370493	0.00029554	0.000370184	0.000366458
	ZSCAN25	7.24067e-06	2.13721e-05	8.51153e-06	2.01327e-05	2.92613e-06	7.05351e-06	8.30961e-06	7.46331e-06
a: "Transporter genes" are pharmacogenes which can transport drugs or metabolites of drugs into or out of cells. The abnormal function of transporters can affect the concentration of drugs.
b: "Metabolizing enzyme genes" are pharmacogenes which can metabolize drugs into active metabolites or inactive metabolites. The abnormal function of metabolizing enzymes can affect the effects of drugs through increasing or decreasing the metabolizing rate.
c: "Targeted genes" are the direct targets of drugs. The abnormal function of targets can directly affect the binding affinity of drugs, thus largely impact on the effects of drugs.
d: "Other genes" can affect the effects of drugs but not belong to these three categories of pharmacogenes mentioned above. These pharmacogenes may be involved in the pathways of drugs' effects (eg. IFNL3), or impact on the efficacy of drugs through changing the plasma protein binding rate (eg. ALB).
e: "Gene Score" indicates the frequency of carrying at least a homozygous potential deleterious mutation in this pharmacogene. A higher "Gene Score" indicates that abnormal function of this pharmacogene could be more likely found in this ethnic group.
f: The calculated "Gene Score" in eight ethnic groups including: AFR-African, AMR-Latino, EAS-East Asian, SAS-South Asian, FIN-Finnish, NFE-non-Finnish European, ASJ-Ashkenazi Jewish, OTH-Other.
