# Supplementary material for: Complex analysis of the personalized pharmacotherapy in the management of COVID-19 patients and suggestions for applications of predictive, preventive, and personalized medicine attitude
Source: EPMA J. 2021 Jul 16;12(3):307–24. doi: 10.1007/s13167-021-00247-0 (PMC8283099; doi:10.1007/s13167-021-00247-0)
Supplement: Supplementary file 8 — (XLSX 11 kb) [file 13167_2021_247_MOESM8_ESM.xlsx]

## Sheet: Sheet1
Table S6: The samle size of all ethnicities in the GnomAD project.
Populations		Sample size
AFRa		8128
AMRa		17296
ASJa		5040
EASa		9197
	KORb	1909
	JPNb	76
	OEAb	7212
FINa		10824
NFEa		56885
	BGRb	1335
	ESTb	121
	NWEb	21111
	SEUb	5752
	SWEb	13067
	ONFb	15499
SASa		15308
OTHa		3070
Total		125748
a: The eight major ethnicities including: AFR-African, AMR-Latino, EAS-East Asian, SAS-South Asian, FIN-Finnish, NFE-non-Finnish European, ASJ-Ashkenazi Jewish, OTH-Other.
b: The sub ethnicities including: KOR-Koreans, JPN-Japanese, OEA-Other East Asian, BGR- Bulgarian, EST-Estonian, NEW-North-Western European, SEU-Southern European, SWE-Swedish, ONF-Other non-Finnish European.

## Sheet: Sheet2
Description
African
Latino
Ashkenazi Jewish
East Asian
Koreans
Japanese
Other East Asian
Finnish
Non-Finnish European
Bulgarian
Estonian
North-Western European
Southern European
Swedish
Other non-Finnish European
South Asian
Other (population not assigned)
